# Supplementary material for: Hidden among the crowd: differential DNA methylation-expression correlations in cancer occur at important oncogenic pathways
Source: Front Genet. 2015 May 13;6:163. doi: 10.3389/fgene.2015.00163 (PMC4429616; doi:10.3389/fgene.2015.00163)
Supplement: Supplementary Figure 1 — Gene Ontology hierarchical diagram that shows significant enrichments of DCGs in lung adenocarcinoma and HNSCC colored in red (5% FDR). Scatter plots of expression vs. methylation in cancer and normal samples are reported for the top two genes (for reasons of brevity). [file Presentation1.ZIP]

Archive with 19 entries (19 files):
- Supplementary Figure  1.jpg
- Supplementary Figure  2.JPG
- Supplementary Figure  3.JPG
- Supplementary Figure  4.JPG
- Supplementary Figure  5.JPG
- Supplementary Figure  6.JPG
- Supplementary Figure  7.JPG
- Supplementary Figure  8.JPG
- Supplementary Figure  9.JPG
- Supplementary Figure 10.jpg
- Supplementary Figure 11.jpg
- Supplementary Table 1.xls
- Supplementary Table 2.xls
- Supplementary Table 3.txt
- Supplementary Table 4.tsv
- Supplementary Table 5.tsv
- Supplementary Table 6.txt
- Supplementary Table 7.xls
- Supplementary Table 8.xls
