# Supplementary material for: Hidden among the crowd: differential DNA methylation-expression correlations in cancer occur at important oncogenic pathways
Source: Front Genet. 2015 May 13;6:163. doi: 10.3389/fgene.2015.00163 (PMC4429616; doi:10.3389/fgene.2015.00163)
Supplement: Supplementary Figure 1 — Gene Ontology hierarchical diagram that shows significant enrichments of DCGs in lung adenocarcinoma and HNSCC colored in red (5% FDR). Scatter plots of expression vs. methylation in cancer and normal samples are reported for the top two genes (for reasons of brevity). [file Presentation1.ZIP › Supplementary Table 1.xls]

## Sheet: HNSCC DCGs
	DCGs	Q-value	Spearman's Correlation in Normal	Spearman's Correlation in Cancer
	IL12RB2	0.0126971	0.330769	-0.701057
	PTHLH	0.0126971	0.535385	-0.558421
	SLC7A11	0.0126971	0.233846	-0.741649
	SERPINB7	0.0286023	-0.748606	0.158421
	CRAT	0.0462026	0.323846	-0.636175
	FGF11	0.0531422	0.430769	-0.535166
	NOC2L	0.0531422	0.737692	-0.0989464
	SFRP2	0.0531422	0.603846	-0.351092
	THSD4	0.0531422	-0.448462	0.507911
	RBP1	0.0613331	0.286923	-0.624101
	TBXAS1	0.0664336	-0.57	0.352361
	CHRNB1	0.0821011	0.32	-0.576885
	EDARADD	0.0821011	0.394307	-0.514747
	NOX4	0.0821011	0.300769	-0.593376
	OBFC1	0.0925697	0.57	-0.31487

## Sheet: Lung Adenocarcinoma DCGs
	DCGs	Q-value	Normal Lung Correlation	Lung Adenocarcinoma Correlation
	CD40	0,000336257	0,2489669589	-0,6593855328
	CEACAM5	0,0162907195	0,0290714633	-0,6896551724
	MYEOV	0,0174561839	0,018278751	-0,6743583096
	SLMAP	0,0174561839	0,3548742546	-0,4338864402
	TM4SF18	0,0174561839	0,082123412	-0,6403940887
	CD300LG	0,0196930884	-0,708192896	-0,0606689137
	ENOSF1	0,0264316273	0,300233342	-0,4508685507
	MFAP5	0,0264316273	-0,3801529686	0,3654394607
	PKIA	0,0264316273	0,1577002852	-0,5558076225
	SFRP1	0,0264316273	0,4339512575	-0,310474462
	ZFP3	0,0264316273	0,2739823697	-0,4757583614
	PRKCDBP	0,0294067922	0,2155172414	-0,5047964739
	FGF11	0,0375278171	-0,0010370754	-0,6416256158
	C8orf4	0,0392253326	0,1812289344	-0,5138708841
	SP6	0,0392253326	-0,3046409126	0,4113300493
	UGT2B4	0,0498266743	-0,3051594504	0,3984314234
	SERPIND1	0,0568611406	0,4002463054	-0,2948535131
	B4GALNT4	0,0572512993	0,2149408525	-0,4671376718
	CD274	0,0595517487	0,3071413525	-0,3815789474
	DNAH5	0,0595517487	-0,2848716619	0,4009592948
	ANXA4	0,0614392018	0,2253767624	-0,4498962925
	SPINK1	0,07979065	0,0353253824	-0,580632616
	POU4F1	0,0838658462	-0,143509966	-0,6850531501
	ADHFE1	0,0931649463	0,0836155629	-0,5208711434
	ARHGEF12	0,0931649463	0,390199637	-0,2466983196
	CFTR	0,0931649463	0,057168784	-0,5523074929
	CH25H	0,0931649463	0,0094633135	-0,5735027223
	GFRA3	0,0931649463	0,1147283305	-0,4959813326
	GLRX	0,0931649463	0,0810215193	-0,5366865439
	HYAL2	0,0931649463	-0,4893051595	0,1256826174
	IL1R2	0,0931649463	-0,3514389422	0,2916126523
	MPDZ	0,0931649463	-0,2607638833	0,3949312938
	PER3	0,0931649463	0,1820126399	-0,4565724656
	PHYHD1	0,0931649463	0,084845735	-0,5344590106
	PLCE1	0,0931649463	-0,1591288425	0,4725823179
	PPIG	0,0931649463	0,0251494871	-0,5669561836
	PYHIN1	0,0931649463	-0,4078605605	0,230075188
	SFPQ	0,0931649463	-0,3776899144	0,2665932072
	SPHK1	0,0931649463	0,3221415608	-0,3217902805
	TFAP2D	0,0931649463	-0,192831216	0,4337568058
	ZC3H11A	0,0931649463	-0,3660876329	0,282797511
	BCL10	0,099996704	0,074604615	-0,5213896811
	C9orf24	0,099996704	0,3920856898	-0,2354161265

## Sheet: Genes included in the Analysis
A2M
A2ML1
A4GALT
AACS
AADAT
AAK1
AARSD1
AASDH
AASS
AATF
ABAT
ABCA1
ABCA3
ABCA4
ABCA5
ABCA7
ABCA8
ABCB1
ABCB4
ABCB5
ABCB9
ABCC1
ABCC10
ABCC11
ABCC12
ABCC2
ABCC3
ABCC4
ABCC5
ABCC6
ABCC8
ABCC9
ABCD3
ABCD4
ABCE1
ABCF2
ABCG1
ABCG2
ABHD10
ABHD2
ABHD4
ABHD5
ABHD6
ABI1
ABL1
ABLIM1
ABLIM3
ABR
ABRA
ABT1
ABTB1
ACACA
ACAD9
ACADL
ACADS
ACADVL
ACAT1
ACAT2
ACBD5
ACBD6
ACE2
ACLY
ACN9
ACO1
ACOT12
ACOT7
ACOX2
ACOX3
ACP5
ACP6
ACPP
ACPT
ACRBP
ACRV1
ACSBG1
ACSBG2
ACSL3
ACSL4
ACSL5
ACSL6
ACSM3
ACSS1
ACSS2
ACTA2
ACTB
ACTG1
ACTL6A
ACTL6B
ACTL7B
ACTL8
ACTN4
ACTR2
ACVR1
ACVR1B
ACY1
ACY3
ACYP2
ADAM11
ADAM12
ADAM17
ADAM18
ADAM19
ADAM22
ADAM23
ADAM30
ADAM8
ADAMDEC1
ADAMTS1
ADAMTS10
ADAMTS13
ADAMTS14
ADAMTS15
ADAMTS18
ADAMTS19
ADAMTS2
ADAMTS3
ADAMTS5
ADAMTS6
ADAMTS8
ADAMTSL1
ADAMTSL3
ADAR
ADARB1
ADARB2
ADC
ADCK1
ADCK2
ADCK4
ADCY1
ADCY3
ADCY5
ADCY6
ADCY8
ADCY9
ADCYAP1
ADCYAP1R1
ADD1
ADD2
ADD3
ADH1A
ADH1C
ADH6
ADHFE1
ADI1
ADIPOR1
ADIPOR2
ADK
ADNP
ADORA1
ADORA3
ADPRHL1
ADRA1A
ADRA1D
ADRA2A
ADRA2C
ADRB1
ADRB2
ADRB3
ADRBK1
ADRBK2
ADSL
AEBP1
AES
AFF1
AFF2
AFF3
AFF4
AFG3L2
AGBL2
AGGF1
AGL
AGMAT
AGPAT4
AGPAT6
AGR2
AGTPBP1
AGTR1
AGTR2
AGTRAP
AGXT2
AHCTF1
AHCYL1
AHNAK
AHR
AHSA2
AIM2
AIPL1
AIRE
AJAP1
AK1
AK2
AK3
AK5
AK7
AKAP10
AKAP11
AKAP12
AKAP13
AKAP14
AKAP4
AKAP5
AKAP6
AKAP7
AKAP8
AKNA
AKR1B1
AKR1C1
AKR1C2
AKR1C3
AKR1C4
AKT1
AKT1S1
AKT2
AKT3
ALAS1
ALB
ALDH1A1
ALDH1A2
ALDH1A3
ALDH1B1
ALDH1L1
ALDH3A1
ALDH3A2
ALDH3B2
ALDH5A1
ALDH7A1
ALDH8A1
ALDOA
ALDOB
ALG14
ALK
ALKBH3
ALKBH8
ALOX12
ALOX12B
ALOX15
ALOX15B
ALOX5AP
ALOXE3
ALPL
ALS2CR11
ALS2CR12
ALX4
AMACR
AMBN
AMBP
AMD1
AMDHD2
AMELX
AMFR
AMMECR1
AMN
AMPD2
AMPD3
AMT
ANAPC1
ANAPC4
ANG
ANGEL2
ANGPT1
ANGPT2
ANGPT4
ANGPTL1
ANGPTL3
ANGPTL4
ANGPTL7
ANK1
ANK2
ANK3
ANKDD1A
ANKRD1
ANKRD10
ANKRD22
ANKRD26
ANKRD30A
ANKRD33
ANKRD40
ANKRD42
ANKRD45
ANKRD46
ANKRD7
ANKRD9
ANKS3
ANP32B
ANP32C
ANPEP
ANTXR1
ANXA1
ANXA13
ANXA2
ANXA3
ANXA4
ANXA5
ANXA6
AOAH
AOC3
AOX1
AP1G1
AP1M1
AP1S2
AP2A2
AP2M1
AP2S1
AP3B1
AP3B2
AP3D1
AP3M2
APBA1
APBA2
APBA3
APBB2
APC
APC2
APCDD1
APCS
APEH
APOA1BP
APOB
APOBEC1
APOBEC2
APOBEC3A
APOBEC4
APOC2
APOE
APOH
APPBP2
APRT
APTX
AQP1
AQP10
AQP11
AQP2
AQP3
AQP6
AQP7
AQP8
AQP9
AR
ARCN1
ARF1
ARF4
ARFGAP3
ARG1
ARHGAP1
ARHGAP12
ARHGAP15
ARHGAP19
ARHGAP21
ARHGAP22
ARHGAP24
ARHGAP25
ARHGAP26
ARHGAP27
ARHGAP5
ARHGAP6
ARHGDIA
ARHGDIB
ARHGEF1
ARHGEF10
ARHGEF10L
ARHGEF11
ARHGEF12
ARHGEF15
ARHGEF16
ARHGEF17
ARHGEF19
ARHGEF3
ARHGEF4
ARHGEF6
ARHGEF7
ARID1A
ARID1B
ARID3A
ARID3B
ARL11
ARL2BP
ARL4C
ARL5B
ARL6IP6
ARL8A
ARL8B
ARMC1
ARMC4
ARMC8
ARMC9
ARMCX1
ARMCX2
ARMCX4
ARNT2
ARNTL
ARNTL2
ARPC1A
ARPC2
ARPC5L
ARRDC2
ARSB
ARSD
ARSF
ART3
ART4
ARTN
ARX
ASAH1
ASB12
ASB13
ASB14
ASB16
ASB17
ASB4
ASB6
ASCC3
ASCL1
ASCL2
ASCL3
ASF1A
ASGR1
ASGR2
ASH1L
ASH2L
ASIP
ASNS
ASPA
ASPHD1
ASRGL1
ASXL1
ASZ1
ATAD2
ATAD3A
ATF1
ATF4
ATF6
ATF7
ATF7IP
ATG10
ATG16L1
ATG4A
ATG4D
ATG5
ATG7
ATIC
ATM
ATN1
ATOH1
ATOH7
ATOH8
ATP10D
ATP11B
ATP11C
ATP12A
ATP13A2
ATP1A1
ATP1A2
ATP1A3
ATP1A4
ATP1B1
ATP1B2
ATP1B4
ATP2A2
ATP2A3
ATP2B1
ATP2B2
ATP2B3
ATP2B4
ATP2C1
ATP4B
ATP5G2
ATP5G3
ATP5L
ATP5O
ATP6V0A1
ATP6V0A2
ATP6V0A4
ATP6V0D2
ATP6V1B1
ATP6V1B2
ATP6V1C1
ATP6V1G1
ATP6V1G3
ATP8A1
ATP8A2
ATP8B1
ATP8B2
ATP9B
ATRN
ATRNL1
ATXN1
ATXN10
ATXN2
ATXN7
AURKB
AUTS2
AVEN
AVIL
AVP
AVPI1
AXIN1
AXIN2
AXL
AZGP1
AZI2
AZIN1
B2M
B3GALNT2
B3GALT2
B3GAT2
B3GNT5
B3GNT6
B3GNTL1
B4GALNT3
B4GALNT4
B4GALT3
B4GALT4
BAAT
BACH2
BAG3
BAI1
BAI2
BAI3
BAIAP3
BAK1
BAMBI
BANK1
BAP1
BARHL1
BARX2
BASP1
BATF
BATF2
BAZ1A
BBC3
BBOX1
BBS1
BBS5
BBX
BCAM
BCAN
BCAR3
BCAS3
BCCIP
BCHE
BCKDHB
BCKDK
BCL10
BCL11A
BCL2
BCL2L10
BCL2L11
BCL3
BCL9
BCL9L
BCOR
BCORL1
BCR
BDH2
BDKRB1
BDKRB2
BDNF
BET1
BEX1
BFSP2
BHMT
BICD1
BIK
BIN2
BIRC3
BIRC5
BIRC6
BLM
BLMH
BLNK
BLOC1S2
BLVRA
BLZF1
BMP1
BMP10
BMP15
BMP2
BMP2K
BMP3
BMP4
BMP6
BMP8A
BMP8B
BMPER
BMPR1B
BMPR2
BNC1
BNC2
BNIP1
BNIP2
BNIP3L
BOC
BOK
BOLL
BPGM
BPHL
BRAF
BRCA1
BRD3
BRD4
BRF1
BRF2
BRI3
BRIP1
BRPF1
BRS3
BRSK2
BRWD3
BSDC1
BSG
BSND
BST1
BST2
BTAF1
BTBD10
BTBD11
BTBD3
BTBD7
BTBD8
BTC
BTD
BTF3
BTG2
BTG3
BTN2A1
BTN2A2
BTN3A1
BTN3A2
BTN3A3
BTNL2
BTNL8
BTNL9
BTRC
BUB1B
BUB3
BVES
BZW1
C10orf11
C10orf12
C10orf35
C10orf82
C10orf88
C10orf91
C10orf99
C11orf1
C11orf24
C11orf30
C11orf42
C11orf49
C12orf4
C12orf5
C14orf105
C14orf132
C14orf166
C14orf39
C14orf80
C15orf27
C15orf32
C15orf39
C15orf43
C16orf45
C16orf52
C16orf54
C17orf53
C17orf62
C18orf21
C18orf8
C19orf12
C19orf26
C19orf33
C1GALT1
C1GALT1C1
C1orf101
C1orf105
C1orf159
C1orf162
C1orf21
C1orf52
C1orf56
C1orf85
C1orf86
C1orf87
C1orf94
C1QB
C1QL1
C1QTNF1
C1QTNF2
C1QTNF7
C1R
C1S
C20orf112
C20orf173
C20orf27
C20orf85
C20orf96
C21orf2
C21orf33
C21orf59
C3orf18
C3orf22
C3orf35
C3orf58
C3orf62
C4BPA
C4BPB
C4orf17
C4orf6
C5AR1
C5orf15
C6
C6orf1
C6orf106
C6orf118
C6orf141
C6orf165
C6orf203
C6orf57
C6orf62
C6orf89
C7
C7orf31
C8A
C8B
C8orf31
C8orf37
C8orf4
C8orf46
C9
C9orf114
C9orf142
C9orf156
C9orf24
C9orf41
C9orf66
C9orf72
CA12
CA13
CA4
CA5B
CA6
CA8
CA9
CAB39
CAB39L
CABP2
CABP5
CABYR
CACHD1
CACNA1A
CACNA1C
CACNA1D
CACNA1H
CACNA1S
CACNA2D1
CACNA2D2
CACNB1
CACNB2
CACNB3
CACNB4
CACNG1
CACNG2
CACNG3
CACNG5
CAD
CADPS
CALB2
CALCA
CALCOCO1
CALCR
CALD1
CALML3
CALML4
CALML5
CALN1
CAMK1
CAMK1D
CAMK2B
CAMK2D
CAMK2G
CAMK4
CAMKK1
CAMKK2
CAMLG
CAMP
CAMSAP1
CAMTA2
CANX
CAP1
CAP2
CAPN1
CAPN12
CAPN3
CAPNS1
CAPZA2
CAPZB
CARD10
CARD11
CARD6
CARD8
CARD9
CARHSP1
CARM1
CARS
CASC4
CASK
CASP10
CASP14
CASP3
CASP6
CASP7
CASP8
CASP8AP2
CASR
CAST
CASZ1
CAT
CATSPER1
CAV1
CAV2
CBFA2T2
CBFA2T3
CBLB
CBLC
CBLN1
CBR4
CBS
CBX1
CBX3
CBX5
CBX6
CBX7
CCAR1
CCDC12
CCDC22
CCDC27
CCDC28A
CCDC3
CCDC34
CCDC38
CCDC42
CCDC54
CCDC57
CCDC60
CCDC62
CCDC63
CCDC69
CCDC77
CCDC8
CCIN
CCK
CCKBR
CCL1
CCL11
CCL13
CCL16
CCL20
CCL21
CCL25
CCL26
CCL27
CCL28
CCL4
CCL5
CCL7
CCL8
CCM2
CCNA1
CCNA2
CCNB1
CCNB2
CCNB3
CCND3
CCNDBP1
CCNE1
CCNE2
CCNF
CCNG2
CCNH
CCNJ
CCNL1
CCR1
CCR3
CCR4
CCR6
CCR7
CCR9
CCRL2
CCRN4L
CCT6A
CCT6B
CD151
CD163
CD180
CD19
CD1A
CD1B
CD1C
CD1D
CD1E
CD2
CD200
CD200R1
CD22
CD248
CD274
CD2AP
CD300LG
CD320
CD34
CD36
CD38
CD3E
CD4
CD40
CD40LG
CD44
CD5
CD53
CD55
CD58
CD59
CD5L
CD6
CD63
CD69
CD72
CD81
CD82
CD83
CD84
CD86
CD8A
CD9
CD96
CD97
CD99L2
CDC14A
CDC16
CDC23
CDC25B
CDC25C
CDC27
CDC34
CDC37
CDC37L1
CDC42
CDC42BPA
CDC42BPB
CDC42EP2
CDC5L
CDC7
CDCA4
CDCA7
CDCA7L
CDCA8
CDCP1
CDH1
CDH10
CDH12
CDH17
CDH18
CDH2
CDH20
CDH22
CDH3
CDH6
CDH7
CDH8
CDH9
CDK2AP2
CDK5R1
CDK5R2
CDK5RAP1
CDK8
CDKL2
CDKL5
CDKN1B
CDKN2A
CDKN2B
CDKN3
CDO1
CDON
CDS1
CDS2
CDYL
CEACAM1
CEACAM19
CEACAM3
CEACAM4
CEACAM5
CEACAM8
CEBPA
CEBPD
CEBPG
CEBPZ
CELSR2
CELSR3
CENPA
CENPF
CENPJ
CEP250
CEP55
CEPT1
CER1
CETP
CFD
CFDP1
CFL1
CFLAR
CFTR
CGA
CGGBP1
CGN
CGNL1
CGREF1
CH25H
CHCHD3
CHCHD4
CHCHD5
CHD1L
CHD4
CHD5
CHD6
CHDH
CHGA
CHGB
CHI3L1
CHL1
CHM
CHMP4B
CHMP5
CHMP6
CHMP7
CHN1
CHN2
CHPF
CHPT1
CHRAC1
CHRD
CHRM1
CHRM3
CHRM4
CHRNA1
CHRNA10
CHRNA2
CHRNA4
CHRNA6
CHRNB1
CHRNB2
CHRNB3
CHST10
CHST11
CHST12
CHST4
CHST7
CHST8
CHUK
CIB2
CIB3
CIDEA
CIDEC
CIITA
CILP2
CIT
CITED1
CITED2
CITED4
CKAP4
CKB
CKM
CKMT2
CKS2
CLC
CLCC1
CLCN1
CLCN4
CLCN5
CLCN7
CLCNKB
CLDN12
CLDN15
CLDN16
CLDN17
CLDN18
CLDN2
CLDN20
CLDN3
CLDN4
CLDN9
CLEC10A
CLEC11A
CLEC12A
CLEC14A
CLEC1A
CLEC2B
CLEC3B
CLEC4D
CLEC4E
CLEC4F
CLEC7A
CLIC3
CLIC4
CLIC5
CLK2
CLK3
CLK4
CLMN
CLN8
CLNS1A
CLPB
CLPP
CLPS
CLPTM1
CLSPN
CLSTN1
CLSTN2
CLTA
CLTB
CLTC
CLTCL1
CLUL1
CMA1
CMAS
CMKLR1
CMTM1
CMTM6
CMTM8
CNDP1
CNGA3
CNGB1
CNGB3
CNIH2
CNIH3
CNKSR1
CNKSR2
CNKSR3
CNN2
CNNM1
CNNM2
CNNM3
CNNM4
CNOT1
CNOT10
CNOT2
CNOT4
CNOT7
CNOT8
CNP
CNR1
CNR2
CNTFR
CNTN1
CNTN2
CNTN4
CNTN6
CNTNAP2
CNTNAP4
COASY
COCH
COG2
COG3
COG7
COL10A1
COL11A1
COL12A1
COL13A1
COL14A1
COL15A1
COL16A1
COL17A1
COL18A1
COL21A1
COL22A1
COL27A1
COL3A1
COL5A1
COL5A2
COL5A3
COL6A1
COL6A2
COL6A3
COL7A1
COL8A2
COL9A1
COL9A2
COLEC10
COLEC11
COLEC12
COMMD1
COMMD2
COMMD4
COMMD5
COMMD8
COMP
COPS3
COPS4
COPS6
COPS7A
COPS7B
COPS8
COPZ1
COQ3
COQ6
CORIN
CORO1A
CORO2A
CORO2B
COX4I1
COX6C
COX7A1
COX7A2
CP
CPA2
CPA3
CPA4
CPA6
CPB2
CPD
CPLX2
CPM
CPN1
CPNE2
CPNE4
CPNE5
CPO
CPS1
CPSF3L
CPT1A
CPXCR1
CPXM2
CR1
CR2
CRABP1
CRABP2
CRAT
CRB2
CRBN
CREB1
CREB3
CREB3L3
CREB5
CREBBP
CREG1
CRELD1
CREM
CRHBP
CRHR1
CRHR2
CRIP3
CRIPT
CRISP1
CRISP2
CRK
CRLF3
CRMP1
CRNN
CROT
CRP
CRTAP
CRTC1
CRX
CRY2
CRYAA
CRYBB2
CRYBB3
CRYGN
CRYM
CS
CSDC2
CSF1
CSF1R
CSF3R
CSMD1
CSMD2
CSMD3
CSN1S1
CSN3
CSNK1A1
CSNK1D
CSNK1E
CSNK1G1
CSNK1G3
CSNK2A1
CSNK2A2
CSPG4
CSPG5
CSRP2
CSRP2BP
CST1
CST2
CST3
CST4
CST5
CST8
CSTF2
CSTF2T
CTAGE5
CTBP1
CTBP2
CTBS
CTDSP2
CTDSPL2
CTF1
CTGF
CTH
CTHRC1
CTLA4
CTNNA1
CTNNA2
CTNNB1
CTNNBIP1
CTNNBL1
CTNND1
CTNND2
CTSD
CTSF
CTSG
CTSO
CTSW
CTTN
CTXN1
CUBN
CUEDC1
CUL2
CUL3
CUL4B
CUL5
CUL7
CUZD1
CWF19L1
CX3CR1
CXCL1
CXCL12
CXCL13
CXCL14
CXCL2
CXCL6
CXCR3
CXCR4
CXCR6
CXorf23
CXorf36
CXXC1
CXXC4
CYB561
CYB561D2
CYB5R2
CYBB
CYBRD1
CYC1
CYFIP2
CYHR1
CYLC2
CYLD
CYP11A1
CYP11B1
CYP11B2
CYP1B1
CYP20A1
CYP24A1
CYP26A1
CYP26B1
CYP27A1
CYP2A13
CYP2A7
CYP2B6
CYP2C18
CYP2C19
CYP2C8
CYP2C9
CYP2E1
CYP2F1
CYP2S1
CYP2W1
CYP39A1
CYP3A4
CYP3A43
CYP3A5
CYP4B1
CYP4F11
CYP4F12
CYP4F2
CYP4F3
CYP4X1
CYP51A1
CYP7A1
CYSLTR1
CYSLTR2
CYTL1
CYYR1
DAAM1
DAAM2
DAB2
DAB2IP
DACH2
DACT1
DAD1
DAG1
DAO
DAP
DAPK1
DAPK3
DAPP1
DARS
DAXX
DAZAP1
DAZAP2
DAZL
DBF4
DBF4B
DBN1
DBP
DCAKD
DCBLD2
DCC
DCD
DCDC2
DCHS1
DCHS2
DCK
DCLRE1C
DCP1A
DCPS
DCT
DCTD
DCTN1
DCTN2
DCTN3
DCTN4
DCTN5
DCTN6
DCUN1D1
DCUN1D5
DCX
DDAH1
DDB2
DDC
DDIT4
DDOST
DDR1
DDR2
DDX1
DDX10
DDX17
DDX28
DDX31
DDX42
DDX43
DDX47
DDX49
DDX50
DDX55
DDX56
DDX58
DDX6
DECR1
DECR2
DEFA4
DEFA5
DEFB1
DEFB126
DEFB129
DEK
DENND2C
DENND2D
DENND3
DENND4A
DENND4C
DEPDC1
DEPDC1B
DERL1
DEXI
DFFB
DFNA5
DFNB31
DGCR2
DGKA
DGKD
DGKG
DGKH
DGKZ
DGUOK
DHCR24
DHDDS
DHDH
DHRS2
DHTKD1
DHX30
DHX34
DHX35
DHX36
DHX40
DHX8
DHX9
DICER1
DIDO1
DIO3
DIP2C
DIRAS2
DIRAS3
DKC1
DKK1
DKK3
DKKL1
DLAT
DLC1
DLD
DLEC1
DLEU1
DLG2
DLGAP1
DLGAP4
DLK1
DLST
DLX2
DLX3
DLX4
DMAP1
DMBT1
DMBX1
DMC1
DMD
DMPK
DMRT1
DMRT2
DMRT3
DMRTA1
DMRTB1
DMTF1
DMWD
DMXL1
DMXL2
DNAH10
DNAH5
DNAH9
DNAI1
DNAJA1
DNAJA3
DNAJA4
DNAJB1
DNAJB12
DNAJB13
DNAJB2
DNAJB4
DNAJB6
DNAJC1
DNAJC11
DNAJC15
DNAJC3
DNAJC5
DNAJC5B
DNAJC5G
DNAJC6
DNASE1
DNASE1L3
DNASE2
DNASE2B
DNM1L
DNMBP
DNMT1
DNMT3A
DNMT3L
DNTT
DOC2A
DOCK1
DOCK2
DOCK5
DOCK8
DOK1
DOK2
DOK3
DOK4
DOK5
DOLPP1
DOPEY1
DPAGT1
DPEP2
DPF1
DPF2
DPM2
DPM3
DPP3
DPP6
DPP7
DPP8
DPPA2
DPT
DPYS
DPYSL2
DPYSL3
DPYSL5
DRD2
DRD3
DRD4
DRD5
DRG1
DRG2
DRP2
DSCAML1
DSCR9
DSP
DST
DSTN
DTNA
DTNBP1
DTX1
DUSP1
DUSP10
DUSP12
DUSP14
DUSP16
DUSP2
DUSP22
DUSP4
DUSP5
DUSP7
DUSP8
DUT
DYNC1H1
DYNC1I1
DYNC1LI1
DYNC2LI1
DYNLT3
DYRK1A
DYRK4
DYSF
E2F3
E2F5
E2F7
E2F8
EAF1
EBAG9
EBI3
EBNA1BP2
EBPL
ECD
ECH1
ECHDC3
EDA
EDA2R
EDAR
EDARADD
EDEM1
EDF1
EDIL3
EDN2
EDN3
EDNRA
EDNRB
EEA1
EED
EEF1D
EEF2K
EFCAB1
EFCAB3
EFEMP1
EFEMP2
EFHC1
EFHD2
EFNA1
EFNA2
EFNA3
EFNA5
EFNB1
EFNB3
EGF
EGFL7
EGFR
EGLN1
EGLN3
EGR2
EGR3
EHBP1
EHD1
EHD2
EHD3
EHF
EHHADH
EI24
EIF1B
EIF2AK2
EIF2B1
EIF2B2
EIF2S2
EIF4B
EIF4E
EIF4EBP1
EIF4G2
EIF5
EIF5A
EIF5A2
ELAC2
ELAVL1
ELAVL2
ELAVL3
ELF2
ELF3
ELF4
ELF5
ELK3
ELL
ELL2
ELMO1
ELMO2
ELMOD2
ELN
ELOF1
ELOVL1
ELOVL4
ELOVL5
ELOVL6
EMB
EMCN
EME1
EMILIN2
EML1
EML4
EMP1
EMP2
EMR1
EMR3
EMX2
EN2
ENAH
ENC1
ENDOG
ENO1
ENO2
ENOSF1
ENPEP
ENPP1
ENPP2
ENPP5
ENPP6
ENPP7
ENTPD1
ENTPD2
ENTPD3
ENTPD4
ENTPD5
ENTPD7
EOMES
EPB41
EPB41L1
EPB41L2
EPB41L3
EPB41L5
EPB42
EPHA1
EPHA10
EPHA2
EPHA3
EPHA4
EPHA5
EPHA7
EPHA8
EPHB1
EPHB2
EPHB3
EPHB4
EPHB6
EPHX2
EPM2A
EPN3
EPO
EPS15
EPS8
EPS8L3
EPSTI1
EPX
ERBB2IP
ERBB3
ERCC3
ERCC8
ERG
ERGIC1
ERICH1
ERO1L
ERRFI1
ESAM
ESM1
ESR1
ESRRB
ESRRG
ESX1
ETF1
ETHE1
ETNK1
ETNK2
ETV1
ETV3
ETV4
ETV5
ETV6
ETV7
EVC2
EVI2A
EVI2B
EVI5
EVI5L
EVX1
EXOC1
EXOC6
EXOSC10
EXOSC6
EXOSC7
EXPH5
EXT1
EXT2
EXTL1
EXTL3
EYA2
EYA3
EYA4
EZH1
EZH2
F10
F11
F11R
F13A1
F2RL1
F2RL2
F3
F5
FAAH
FABP2
FABP3
FABP4
FABP6
FABP7
FADS1
FADS2
FAHD2A
FAIM2
FAM101A
FAM105A
FAM106A
FAM107A
FAM107B
FAM109A
FAM111B
FAM19A4
FAM3A
FAM3D
FAM46B
FAM46C
FAM47B
FAM49A
FAM49B
FAM50B
FAM53B
FAM58A
FAM65A
FAM73B
FAM76A
FAM83A
FAM83F
FAM84B
FAM8A1
FAM98A
FAM9A
FAM9C
FANCC
FANCD2
FANCE
FANCF
FANCG
FANCL
FARP2
FAS
FASLG
FASN
FAT2
FBLIM1
FBLN1
FBLN2
FBLN5
FBN2
FBN3
FBP2
FBXL12
FBXL16
FBXL2
FBXL5
FBXO11
FBXO18
FBXO22
FBXO25
FBXO27
FBXO3
FBXO32
FBXO33
FBXO39
FBXO5
FBXW10
FBXW12
FBXW8
FBXW9
FCER1A
FCER2
FCGBP
FCGR2A
FCGRT
FCHSD2
FCN1
FCRL2
FCRL3
FCRL4
FDFT1
FEM1A
FEM1B
FEM1C
FER
FERD3L
FES
FEZ1
FEZ2
FFAR2
FFAR3
FGA
FGB
FGD1
FGD2
FGF1
FGF11
FGF12
FGF13
FGF14
FGF18
FGF19
FGF20
FGF22
FGF23
FGF3
FGF6
FGF9
FGFBP1
FGFR1
FGFR2
FGFR3
FGFR4
FGFRL1
FGG
FGL1
FGL2
FGR
FHIT
FHL1
FHL2
FIBCD1
FIGF
FIGN
FIGNL1
FILIP1
FKBP10
FKBP11
FKBP2
FKBP5
FKBP8
FKBP9
FKRP
FLCN
FLII
FLJ33534
FLNA
FLNB
FLRT1
FLRT3
FLT1
FLT3LG
FLT4
FMO1
FMO4
FMOD
FMR1NB
FN1
FN3KRP
FNBP1
FNDC3A
FNDC5
FOLH1
FOLR3
FOS
FOSB
FOSL1
FOSL2
FOXA1
FOXB1
FOXC1
FOXC2
FOXD1
FOXD2
FOXE1
FOXE3
FOXF2
FOXH1
FOXI1
FOXJ2
FOXJ3
FOXK2
[truncated: 4,270 more rows]
