# Supplementary material for: Hidden among the crowd: differential DNA methylation-expression correlations in cancer occur at important oncogenic pathways
Source: Front Genet. 2015 May 13;6:163. doi: 10.3389/fgene.2015.00163 (PMC4429616; doi:10.3389/fgene.2015.00163)
Supplement: Supplementary Figure 1 — Gene Ontology hierarchical diagram that shows significant enrichments of DCGs in lung adenocarcinoma and HNSCC colored in red (5% FDR). Scatter plots of expression vs. methylation in cancer and normal samples are reported for the top two genes (for reasons of brevity). [file Presentation1.ZIP › Supplementary Table 2.xls]

## Sheet: DCGs Higher Correlation in Cancer
	Stouffer's P-value	Number of CpGs	FDR	Bonferroni
DOK7	0	72	0	0
CACNA1H	0	185	0	0
IRX4	0	183	0	0
ZIC4	0	91	0	0
PXDNL	0	15	0	0
CLCN7	0	64	0	0
LMF1	0	256	0	0
GPT	0	28	0	0
NARS	0	14	0	0
MUC5B	0	72	0	0
ARHGEF7	0	46	0	0
FLRT2	0	18	0	0
KRT85	0	12	0	0
OSBPL8	0	14	0	0
NID2	1.44329e-15	19	1.3666e-12	2.0499e-11
TRAP1	3.76366e-14	50	3.34095e-11	5.34552e-10
UBE2MP1	6.50591e-14	62	5.43549e-11	9.24034e-10
KNDC1	6.99441e-14	128	5.51897e-11	9.93415e-10
GNMT	9.65894e-14	37	7.22031e-11	1.37186e-09
PAX2	1.65756e-13	157	1.17712e-10	2.35424e-09
FLJ26850	3.34954e-13	14	2.26541e-10	4.75736e-09
CAMTA1	1.40854e-12	89	9.09341e-10	2.00055e-08
OTX2	2.57727e-12	47	1.59152e-09	3.6605e-08
EN2	4.4279e-12	88	2.6204e-09	6.28895e-08
MYO18A	1.17486e-11	29	6.67462e-09	1.66865e-07
AMIGO3	2.02166e-11	15	1.10437e-08	2.87136e-07
KCTD12	4.44077e-11	22	2.33601e-08	6.30723e-07
BAIAP3	9.38466e-11	24	4.76037e-08	1.3329e-06
LOC100129726	1.78571e-10	28	8.74565e-08	2.53624e-06
CBFA2T3	4.89308e-10	178	2.31655e-07	6.94964e-06
SAMD11	5.52979e-10	54	2.53353e-07	7.85395e-06
NKX2-6	6.78272e-10	52	3.01047e-07	9.63349e-06
PTGS2	8.13436e-10	17	3.50098e-07	1.15532e-05
CADM3	1.01677e-09	13	4.24739e-07	1.44411e-05
MYT1	1.06396e-09	14	4.27517e-07	1.51114e-05
ANKMY1	1.08362e-09	34	4.27517e-07	1.53906e-05
LOC619207	1.17301e-09	45	4.50279e-07	1.66603e-05
FBXL22	1.42917e-09	6	5.34169e-07	2.02984e-05
GRM4	1.7739e-09	42	6.46019e-07	2.51947e-05
PCDHAC1	2.00884e-09	14	7.13289e-07	2.85316e-05
SNX32	2.09971e-09	24	7.27369e-07	2.98221e-05
PHOX2B	2.20819e-09	35	7.46736e-07	3.13629e-05
PIM3	2.59262e-09	23	8.56349e-07	3.6823e-05
SOX11	2.74874e-09	42	8.67564e-07	3.90404e-05
EGR1	2.70298e-09	24	8.67564e-07	3.83905e-05
HOXB5	3.23251e-09	17	9.98074e-07	4.59114e-05
B4GALNT4	1.13596e-08	27	3.43278e-06	0.000161341
FLJ42102	1.40287e-08	9	4.15104e-06	0.00019925
TP73	1.50602e-08	80	4.36531e-06	0.0002139
VSX1	1.93168e-08	28	5.48713e-06	0.000274357
HMGB3	2.48579e-08	18	6.92268e-06	0.000353057
BAIAP2	2.81027e-08	88	7.531e-06	0.000399143
GET4	2.78797e-08	42	7.531e-06	0.000395976
SLITRK2	2.88052e-08	35	7.57629e-06	0.00040912
ZNF560	3.22284e-08	14	8.32256e-06	0.000457741
PTP4A1	3.46554e-08	17	8.78948e-06	0.000492211
CEND1	3.61741e-08	25	9.0137e-06	0.000513781
CD81	4.63078e-08	38	1.13398e-05	0.000657709
MUC6	4.74059e-08	60	1.1412e-05	0.000673305
FOXD2	6.04762e-08	90	1.43157e-05	0.000858944
SGK1	7.63717e-08	39	1.77821e-05	0.00108471
KIAA1217	8.89511e-08	20	2.0377e-05	0.00126337
MIR10B	9.41132e-08	25	2.12173e-05	0.00133669
FAM132A	1.04018e-07	36	2.30839e-05	0.00147737
MSX2	1.07679e-07	45	2.35287e-05	0.00152937
KCNIP2	1.10215e-07	35	2.37179e-05	0.00156538
AHDC1	1.38089e-07	59	2.92728e-05	0.00196127
GAS1	1.4636e-07	8	3.05698e-05	0.00207875
SHANK2	1.50652e-07	49	3.10103e-05	0.00213971
TDRG1	1.62204e-07	10	3.29111e-05	0.00230378
EVC	1.72674e-07	12	3.45421e-05	0.00245249
BNC2	1.94617e-07	14	3.83909e-05	0.00276415
FOXI1	1.98853e-07	15	3.86892e-05	0.00282432
EDNRA	2.17572e-07	15	4.17591e-05	0.00309017
ZAP70	2.4015e-07	34	4.5478e-05	0.00341085
RBM15B	2.59967e-07	18	4.8583e-05	0.00369231
SLC37A1	2.83511e-07	14	5.1302e-05	0.0040267
OSBPL10	2.83196e-07	9	5.1302e-05	0.00402223
GGTLC1	2.85352e-07	7	5.1302e-05	0.00405286
BGLAP	3.07496e-07	13	5.45921e-05	0.00436737
PPP1R1B	3.23978e-07	25	5.68082e-05	0.00460146
SNORD68	3.45789e-07	22	5.84672e-05	0.00491125
RUNX1T1	3.38811e-07	16	5.84672e-05	0.00481213
SNORA52	3.44465e-07	7	5.84672e-05	0.00489244
ZHX2	3.70125e-07	26	6.11265e-05	0.00525688
NFIX	3.67036e-07	54	6.11265e-05	0.00521301
CCNA1	3.78752e-07	42	6.18324e-05	0.00537942
C13orf16	3.85251e-07	105	6.21787e-05	0.00547172
KCNQ1	4.03847e-07	68	6.4092e-05	0.00573584
LZTS1	4.06131e-07	11	6.4092e-05	0.00576828
STAP2	4.25905e-07	13	6.6474e-05	0.00604913
PEG10	4.31118e-07	71	6.65562e-05	0.00612317
GLRA3	5.63361e-07	9	8.51215e-05	0.00800142
TEX101	5.61132e-07	19	8.51215e-05	0.00796976
RALGDS	5.87574e-07	26	8.78454e-05	0.00834531
FRZB	6.2203e-07	14	9.2028e-05	0.00883469
DNM3	6.54899e-07	17	9.5892e-05	0.00930153
KLHDC4	7.5886e-07	45	0.00010998	0.0107781
RASAL1	7.96831e-07	39	0.000114317	0.0113174
ZNF833P	8.35763e-07	40	0.000118703	0.0118703
FOXS1	8.50015e-07	16	0.000119532	0.0120728
ZFP28	9.38298e-07	11	0.000130653	0.0133266
PMP22	1.0507e-06	29	0.000144885	0.0149232
BRD1	1.1239e-06	19	0.000153487	0.0159627
AGAP2	1.13999e-06	24	0.000154203	0.0161913
ENPEP	1.17626e-06	16	0.000157608	0.0167065
HMX2	1.21508e-06	42	0.000161287	0.0172578
GPCPD1	1.26442e-06	13	0.000166282	0.0179585
MDFI	1.33093e-06	27	0.000173424	0.0189032
NONO	1.58948e-06	11	0.00020523	0.0225753
CCDC42B	1.67467e-06	19	0.000214282	0.0237853
AMMECR1	1.71365e-06	15	0.000217312	0.0243389
LBX1	1.94065e-06	68	0.000241781	0.027563
PPP2CA	1.93762e-06	15	0.000241781	0.02752
LOC221442	1.99594e-06	14	0.000244383	0.0283484
LTBP2	1.99092e-06	24	0.000244383	0.028277
HAPLN3	2.08956e-06	18	0.000253658	0.029678
SNX31	2.14338e-06	16	0.000257986	0.0304424
SFRP2	2.23012e-06	58	0.000266171	0.0316743
MYC	2.31649e-06	37	0.000274176	0.0329011
LY86	2.3865e-06	11	0.000280128	0.0338955
C1GALT1C1	2.62088e-06	19	0.000305118	0.0372244
HDAC9	2.70904e-06	12	0.000312817	0.0384765
SLC30A10	2.86233e-06	17	0.000325229	0.0406536
ARHGAP20	2.84001e-06	24	0.000325229	0.0403367
UTS2D	2.94929e-06	9	0.00033245	0.0418888
MDM1	3.06195e-06	15	0.000342432	0.0434889
TSSC4	3.11875e-06	65	0.00034606	0.0442956
LOC100130872	3.16655e-06	22	0.000348639	0.0449745
FAM46D	3.25034e-06	22	0.000352401	0.0461646
ZNF562	3.24904e-06	13	0.000352401	0.0461461
GBX2	3.34346e-06	95	0.000359751	0.0474872
ANKHD1-EIF4EBP3	3.47717e-06	11	0.000371325	0.0493863
RGS7BP	3.8202e-06	16	0.000404913	0.0542583
EHD3	4.22627e-06	10	0.000444635	0.0600257
C3orf62	4.32097e-06	14	0.000451256	0.0613708
SIX3	4.84345e-06	111	0.000502128	0.0687915
SUN2	5.25179e-06	13	0.000540515	0.0745911
ZNF554	5.39061e-06	15	0.000550812	0.0765628
SCRIB	5.7097e-06	51	0.000579249	0.0810948
DNASE1L2	5.86623e-06	26	0.000589376	0.0833181
ZBTB1	5.89251e-06	11	0.000589376	0.0836914
PTPRM	6.0629e-06	16	0.000597995	0.0861113
CDCA7	6.02509e-06	11	0.000597995	0.0855743
INO80	6.3195e-06	11	0.000619006	0.0897558
SOX21	6.5769e-06	44	0.000639806	0.0934117
LEP	6.6948e-06	25	0.000646845	0.0950862
CEP72	6.85608e-06	67	0.000657952	0.0973769
BRDT	6.96862e-06	16	0.000664264	0.0989754
C6orf195	7.05835e-06	18	0.000668332	0.10025
SREK1	7.14097e-06	19	0.000671676	0.101423
HOXB7	7.483e-06	22	0.00069797	0.106281
LGR6	7.51879e-06	19	0.00069797	0.106789
EEF1A2	7.92343e-06	24	0.000730756	0.112536
AXIN2	8.45174e-06	33	0.000774452	0.12004
CNTD2	9.10404e-06	21	0.000824656	0.129305
MOAP1	9.11575e-06	11	0.000824656	0.129471
ZFHX4	9.19831e-06	19	0.000826858	0.130644
KLHL2	9.41328e-06	14	0.00084086	0.133697
DNAI2	9.60383e-06	10	0.00085252	0.136403
FOXD1	9.8499e-06	60	0.000865702	0.139898
EBF4	9.87423e-06	15	0.000865702	0.140244
ETS1	1.01667e-05	28	0.000885876	0.144398
CHADL	1.06322e-05	13	0.000920242	0.151009
TMEM22	1.07555e-05	20	0.000920242	0.15276
SNORD32A	1.0723e-05	8	0.000920242	0.152299
SOX17	1.10109e-05	47	0.00093645	0.156387
MBTPS2	1.11013e-05	13	0.000938526	0.157672
ZNF264	1.15507e-05	29	0.000961313	0.164055
ATG16L2	1.14405e-05	22	0.000961313	0.162489
ZNF223	1.15739e-05	7	0.000961313	0.164384
CDO1	1.25257e-05	17	0.00103432	0.177903
FAM155B	1.35401e-05	28	0.00111162	0.192311
ATP5G3	1.37039e-05	15	0.0011186	0.194637
LRRC27	1.39163e-05	24	0.00112945	0.197654
PRSS22	1.41072e-05	29	0.00113354	0.200365
RFX8	1.41263e-05	18	0.00113354	0.200636
GPR35	1.43167e-05	46	0.00114236	0.203341
CCDC140	1.54592e-05	73	0.00122663	0.219567
CRB3	1.56236e-05	14	0.00123279	0.221903
DNAJB6	1.62343e-05	147	0.0012739	0.230576
HEATR2	1.65602e-05	104	0.00129234	0.235205
PRF1	1.67954e-05	18	0.00130353	0.238545
RASL10A	1.70881e-05	22	0.0013119	0.242702
GPR39	1.70648e-05	19	0.0013119	0.242372
MID1IP1	1.76254e-05	29	0.00134588	0.250333
INHA	1.775e-05	7	0.00134815	0.252104
SOHLH2	1.84679e-05	16	0.00139521	0.2623
OSBPL2	1.9074e-05	17	0.00143337	0.270908
C19orf60	1.93442e-05	25	0.00143846	0.274746
KIAA1644	1.93191e-05	4	0.00143846	0.27439
SORBS1	2.0028e-05	14	0.00148155	0.284457
CARHSP1	2.04761e-05	17	0.00150685	0.290823
LOX	2.05902e-05	25	0.00150743	0.292442
LYSMD4	2.12637e-05	21	0.00154086	0.302008
CCKBR	2.1255e-05	28	0.00154086	0.301884
SOX7	2.1748e-05	19	0.00156795	0.308886
EDNRB	2.22456e-05	40	0.00159573	0.315954
ZNF542	2.26076e-05	10	0.00161355	0.321096
CD79B	2.27256e-05	11	0.00161386	0.322772
MMP2	2.38808e-05	17	0.00168746	0.339179
FIGNL2	2.48449e-05	30	0.00174689	0.352872
TBC1D8	2.52052e-05	8	0.00176349	0.357989
C2CD4C	2.57782e-05	46	0.00179474	0.366127
SYNE2	2.88158e-05	11	0.00199644	0.409271
CYP27B1	2.92802e-05	14	0.00201877	0.415867
GATA5	2.95494e-05	41	0.00202749	0.41969
USP31	3.03974e-05	22	0.00207565	0.431735
KLF10	3.11722e-05	28	0.00211837	0.442739
RYR1	3.1528e-05	60	0.00212224	0.447793
SIX1	3.1518e-05	68	0.00212224	0.44765
LDHAL6A	3.39496e-05	14	0.00227446	0.482186
ZNF582	3.41453e-05	7	0.00227683	0.484965
C21orf56	3.45436e-05	16	0.00229263	0.490623
AHSP	3.50178e-05	8	0.00231329	0.497358
IGFBP3	3.52725e-05	41	0.00231933	0.500975
MGST2	3.57211e-05	6	0.002338	0.507347
AGAP3	3.69311e-05	16	0.00240611	0.524532
PRDM6	3.74982e-05	57	0.00242085	0.532588
MYH9	3.7328e-05	19	0.00242085	0.53017
HOXC13	3.82461e-05	48	0.00245437	0.54321
KIAA1161	3.8363e-05	18	0.00245437	0.54487
C8orf84	3.93663e-05	16	0.00250726	0.55912
PRICKLE1	3.99966e-05	35	0.00253604	0.568072
PTPRN2	4.17478e-05	33	0.00263531	0.592944
LMX1B	4.22381e-05	58	0.00264499	0.599908
ISG15	4.22736e-05	26	0.00264499	0.600412
CHST15	4.4413e-05	40	0.00276666	0.630798
PPFIBP2	4.57127e-05	13	0.00283518	0.649257
EIF2S3	4.73337e-05	8	0.00291548	0.672281
TSC2	4.74179e-05	71	0.00291548	0.673476
FLJ44881	4.866e-05	7	0.00297896	0.691118
CYBA	4.96645e-05	14	0.0030274	0.705385
GMPPB	5.19043e-05	15	0.00315042	0.737197
ANP32C	5.44209e-05	6	0.0032891	0.772939
AVPR1B	6.03863e-05	12	0.00363418	0.857666
VPS36	6.36533e-05	12	0.00381463	0.904068
TFDP1	6.55992e-05	60	0.00391473	0.931705
GRTP1	6.76409e-05	43	0.00401968	0.960704
VMA21	6.82078e-05	9	0.00403648	0.968756
PODN	6.8729e-05	14	0.00405045	0.976158
EPM2AIP1	6.93835e-05	24	0.00407212	0.985454
EME2	7.00046e-05	15	0.00409167	0.994275
UBE3A	7.48884e-05	22	0.00435918	1
B3GALTL	7.6131e-05	12	0.00441342	1
PRKAR1B	7.95692e-05	148	0.00453775	1
DSCAML1	7.98732e-05	28	0.00453775	1
NFKBIZ	7.90438e-05	15	0.00453775	1
C12orf12	7.92466e-05	15	0.00453775	1
TBC1D28	7.86973e-05	6	0.00453775	1
ATOH7	8.28387e-05	12	0.00468748	1
SACS	8.32054e-05	10	0.00468955	1
IRX3	8.45035e-05	66	0.00472521	1
TMEM211	8.4459e-05	11	0.00472521	1
PCDH17	8.55208e-05	23	0.00476334	1
TUBGCP6	8.90377e-05	33	0.00493985	1
EHHADH	9.30532e-05	12	0.00514255	1
TMEM200A	9.51779e-05	6	0.00523958	1
GMPPA	9.65517e-05	35	0.00529468	1
ONECUT1	0.000106588	71	0.00576706	1
LUC7L2	0.00010708	37	0.00576706	1
KIAA0664	0.000107109	57	0.00576706	1
EIF3A	0.000105924	24	0.00576706	1
SCN4B	0.000107196	29	0.00576706	1
STAG2	0.000112274	11	0.00601748	1
ZNF70	0.000112765	12	0.00602106	1
RUNX2	0.000114453	36	0.0060883	1
IFRD1	0.000117834	22	0.00622777	1
RBM5	0.000117952	17	0.00622777	1
OPRK1	0.000119661	15	0.00629459	1
CYP2D7P1	0.000120817	20	0.00633197	1
C12orf23	0.000122943	15	0.00641969	1
PAFAH1B1	0.000124236	13	0.00646345	1
ATP1B2	0.000130013	19	0.00673934	1
ALX3	0.000131145	32	0.00677244	1
G6PD	0.000131606	13	0.00677244	1
MPPED1	0.000132691	34	0.00680367	1
OBSL1	0.000133549	40	0.00682303	1
SLC25A10	0.00013447	64	0.00684531	1
SAMM50	0.000134949	15	0.00684531	1
LTK	0.000137884	19	0.00695207	1
SLC2A10	0.000138033	11	0.00695207	1
CAPN10	0.000139164	24	0.00698425	1
ITGB4	0.000139989	37	0.00700093	1
AMZ1	0.000143135	86	0.00713314	1
NKD2	0.000144231	27	0.00716262	1
YTHDC1	0.000145459	19	0.00717347	1
ACCN4	0.000145296	33	0.00717347	1
KIAA1468	0.000152531	5	0.00749616	1
KCNK13	0.000155682	20	0.00762466	1
TRABD	0.000159193	26	0.00776981	1
ZNF785	0.000165242	32	0.00803743	1
SSTR2	0.000166173	17	0.00805514	1
C5orf52	0.000170267	16	0.00822552	1
ZNF32	0.000171328	41	0.00824871	1
PSKH2	0.000173216	12	0.00831144	1
C14orf80	0.000177628	35	0.00846592	1
RBPJL	0.000177587	10	0.00846592	1
FHDC1	0.000181395	17	0.00861655	1
SHB	0.000183336	9	0.00867976	1
MAGI3	0.000186029	13	0.00877796	1
FCHSD1	0.000193478	14	0.00909923	1
BMPR2	0.00019549	16	0.0091635	1
SPATA19	0.000199239	14	0.00930854	1
BHLHA15	0.000199931	58	0.00931022	1
ZNF295	0.000201017	17	0.00933021	1
NARFL	0.000203228	34	0.00940211	1
KIAA1919	0.000206031	17	0.00950082	1
KIAA1804	0.000208918	21	0.00957181	1
USP3	0.000208782	22	0.00957181	1
CLSTN1	0.00021069	53	0.00962196	1
FLJ46300	0.000212109	35	0.0096557	1
VAPA	0.00021382	26	0.00970249	1
APOA5	0.000214632	12	0.00970832	1
ANO3	0.000219661	12	0.00985456	1
CDC42EP3	0.000219493	16	0.00985456	1
PPP1R2P3	0.000219946	6	0.00985456	1
UNQ6975	0.000222161	18	0.00992248	1
ZNF354C	0.000223518	56	0.0099518	1
SLITRK1	0.0002253	22	0.00999979	1
RPA1	0.000233709	37	0.0103277	1
HOXC9	0.000234143	33	0.0103277	1
C3orf64	0.000237686	16	0.0104516	1
SLIT2	0.000239032	20	0.0104783	1
WNT1	0.000240263	24	0.0104999	1
CRNKL1	0.000242185	4	0.0105514	1
ZNF34	0.000251203	14	0.0109108	1
LEPR	0.000254341	16	0.0110134	1
PNCK	0.00025658	28	0.0110417	1
PTCHD2	0.000258104	38	0.0110417	1
THBS1	0.000257299	28	0.0110417	1
FBXL17	0.000257987	12	0.0110417	1
CXCL3	0.000263924	15	0.0112568	1
NOP14	0.000265369	24	0.0112846	1
RAB3C	0.000267841	22	0.0113226	1
CUL4A	0.000267858	22	0.0113226	1
HAL	0.00027256	12	0.0114871	1
TSHR	0.000275641	12	0.0115485	1
FLJ13224	0.000275454	4	0.0115485	1
KCNQ1DN	0.000286543	97	0.0118999	1
ANO9	0.000285812	15	0.0118999	1
SLC5A5	0.00028615	20	0.0118999	1
SIGIRR	0.000287717	44	0.0119138	1
PGAM2	0.000289804	13	0.0119654	1
ESRRB	0.000292271	33	0.0120322	1
GRM8	0.000301021	19	0.0123566	1
ZNF192	0.000302956	12	0.0124002	1
AOX1	0.000307266	16	0.0125405	1
PDE3A	0.000320925	25	0.0130605	1
MCF2L2	0.000326148	18	0.0132351	1
HERC3	0.000328735	16	0.0133021	1
BRWD3	0.000332269	17	0.0134069	1
RIMBP3C	0.000333967	1	0.0134372	1
GABRA5	0.000335101	49	0.0134447	1
LLGL2	0.000337296	23	0.0134947	1
PLAU	0.000341031	17	0.0134977	1
SERPINE2	0.000339729	18	0.0134977	1
ENTPD3	0.000341037	12	0.0134977	1
UST	0.000341173	17	0.0134977	1
CAMK2B	0.000347696	54	0.0137176	1
SBK1	0.000349543	14	0.0137522	1
GLOD4	0.000350742	13	0.0137613	1
DUSP9	0.000361099	26	0.0141205	1
ATP2A3	0.000361887	39	0.0141205	1
FERMT1	0.000369642	19	0.014304	1
NTN4	0.000375807	16	0.014304	1
JUNB	0.000377666	20	0.014304	1
C9orf3	0.000370811	16	0.014304	1
EGR2	0.000369371	34	0.014304	1
TNFRSF8	0.000373222	14	0.014304	1
ALX1	0.000374352	21	0.014304	1
ZNF526	0.000377419	21	0.014304	1
RGS9	0.000375548	24	0.014304	1
KHK	0.000368113	9	0.014304	1
PLD4	0.000375943	11	0.014304	1
TM7SF4	0.000381391	27	0.0144067	1
PRSS45	0.000383199	19	0.0144365	1
DSTYK	0.000386693	16	0.0145277	1
FAM184B	0.000387664	22	0.0145277	1
GLOD5	0.00038965	9	0.0145637	1
RNF4	0.000391231	23	0.0145844	1
RPLP1	0.000400446	19	0.0148888	1
CLCF1	0.000403014	22	0.0149321	1
REV3L	0.000403713	11	0.0149321	1
NOX4	0.000406661	15	0.0150021	1
TBC1D30	0.000411042	22	0.0151244	1
PAK3	0.000412685	12	0.0151457	1
TAF7L	0.000417252	19	0.0151955	1
BACH2	0.000416453	22	0.0151955	1
MIR219-1	0.000415881	13	0.0151955	1
FAM101A	0.000421746	33	0.0152501	1
REXO1	0.000421973	31	0.0152501	1
HEATR5B	0.000420536	8	0.0152501	1
LOC646999	0.0004279	10	0.015425	1
SERINC5	0.000434078	17	0.0156081	1
C12orf66	0.000441672	5	0.0158411	1
NKX6-1	0.000449658	63	0.0160465	1
NPAS4	0.00044882	22	0.0160465	1
XKR4	0.000466803	10	0.0166166	1
RIPPLY2	0.000470693	16	0.0166715	1
CUL4B	0.000470087	9	0.0166715	1
TUBA3C	0.000473602	7	0.0167328	1
DOT1L	0.000475684	38	0.0167646	1
KBTBD11	0.000477302	76	0.01678	1
CXXC4	0.000480813	14	0.0168617	1
XIAP	0.000486054	15	0.0169617	1
KIAA2022	0.000484865	14	0.0169617	1
RAB11FIP4	0.000489272	19	0.0170048	1
CD47	0.000489681	16	0.0170048	1
C6orf118	0.000492466	7	0.0170597	1
ZNF131	0.000497318	16	0.0171612	1
POU4F2	0.000497813	27	0.0171612	1
NRP1	0.000502113	17	0.017256	1
FGFBP3	0.000502992	22	0.017256	1
UMODL1	0.000510633	7	0.017476	1
HOXA3	0.000517554	41	0.0175857	1
FGF18	0.000515938	43	0.0175857	1
LAMA4	0.000517026	14	0.0175857	1
ANO1	0.000534517	70	0.0181187	1
ATP6AP1	0.000536587	8	0.0181456	1
DMRTB1	0.000555136	19	0.01869	1
SLFNL1	0.000556474	12	0.01869	1
P4HA3	0.000556632	10	0.01869	1
IFFO2	0.000564451	13	0.0189078	1
UBE2D3	0.000575336	26	0.019227	1
EDIL3	0.000578109	22	0.0192744	1
NBL1	0.000579986	16	0.0192834	1
WNT7B	0.000581095	61	0.0192834	1
DIDO1	0.000589863	36	0.0195287	1
CXorf26	0.000592154	6	0.019559	1
ATP8B2	0.000604425	25	0.019918	1
AHRR	0.000607852	91	0.0199384	1
ABR	0.000606613	119	0.0199384	1
HIST3H3	0.000609556	16	0.0199425	1
C14orf93	0.000610785	12	0.0199425	1
SCN8A	0.000616658	19	0.0200881	1
CPSF7	0.000620464	9	0.0201198	1
TLL2	0.000619143	15	0.0201198	1
ERN2	0.000632128	12	0.0204393	1
UPK3A	0.000633195	22	0.0204393	1
TNFRSF9	0.000635961	14	0.020482	1
C11orf9	0.000642065	40	0.0206318	1
TNFRSF10C	0.000645502	19	0.0206954	1
MIR181C	0.000658736	22	0.0210721	1
KDM5A	0.000660513	7	0.0210815	1
RFX2	0.000668595	16	0.0212916	1
KDM6A	0.000670597	16	0.0213076	1
ASCL4	0.000673725	15	0.0213116	1
C17orf70	0.000673635	28	0.0213116	1
FOSL1	0.000678868	15	0.0214266	1
SPSB4	0.000683041	43	0.0215105	1
SMCR7L	0.000685155	14	0.0215293	1
SF3B5	0.000687277	15	0.0215483	1
NKX2-5	0.000697922	76	0.0218339	1
ZNF414	0.000702196	35	0.0219193	1
TIAM1	0.000707053	29	0.0220225	1
FGF14	0.000741576	31	0.0230473	1
C13orf15	0.000748879	10	0.0230723	1
RAB11FIP1	0.000746267	16	0.0230723	1
SYT16	0.000744067	7	0.0230723	1
XPC	0.00074742	12	0.0230723	1
LYN	0.000763511	17	0.0234358	1
BTG4	0.000763977	4	0.0234358	1
CXXC5	0.000773479	94	0.0235745	1
GPD1L	0.000772727	15	0.0235745	1
MTMR12	0.000771642	14	0.0235745	1
CASK	0.000778031	12	0.0236625	1
DDX55	0.000785098	16	0.0238264	1
KIFC3	0.000793387	37	0.0240266	1
IL17C	0.00079988	17	0.0241717	1
RAP1GAP	0.00080835	42	0.0242305	1
CPSF6	0.000803619	15	0.0242305	1
PHACTR1	0.000806037	10	0.0242305	1
CYP2U1	0.00080865	11	0.0242305	1
TNFRSF18	0.000815411	39	0.0243304	1
JDP2	0.000815294	18	0.0243304	1
OBFC2A	0.000820997	17	0.0243437	1
CAPRIN1	0.000820046	14	0.0243437	1
HIST1H2AJ	0.000820993	7	0.0243437	1
SIRT3	0.000828102	14	0.0245032	1
GPR124	0.000831135	16	0.0245418	1
CDC7	0.000835073	44	0.0246069	1
FADS6	0.000844888	16	0.0248446	1
UBE2J1	0.000849393	10	0.0248779	1
HS6ST2	0.000851037	18	0.0248779	1
HNRNPK	0.000851276	11	0.0248779	1
LIN7B	0.000862923	14	0.025033	1
NRN1L	0.000863631	14	0.025033	1
ZNF544	0.000858772	23	0.025033	1
ISLR	0.000862244	16	0.025033	1
COL2A1	0.000865544	28	0.0250373	1
WHAMM	0.000875478	16	0.0252494	1
WDR90	0.00087643	56	0.0252494	1
NRK	0.000879141	15	0.0252762	1
PICK1	0.000888011	20	0.0254797	1
KANK3	0.0008974	31	0.0256971	1
EPC2	0.000901101	15	0.0257512	1
SNX12	0.000916236	13	0.0261311	1
NOP58	0.000924554	15	0.0263155	1
FKBP11	0.000930954	21	0.0263919	1
ORC4	0.000930801	11	0.0263919	1
LOC100129534	0.000933394	127	0.0264084	1
STAT5A	0.000941603	17	0.0265876	1
ARHGEF1	0.000951359	42	0.0268098	1
FBXO7	0.000967171	19	0.0272014	1
RNF19B	0.000974159	22	0.0272899	1
GAMT	0.000973545	16	0.0272899	1
UBTF	0.000985997	43	0.0275271	1
CANT1	0.000986501	14	0.0275271	1
GCNT1	0.000990309	5	0.0275791	1
PIP5K1P1	0.000996969	13	0.0277103	1
PRKCZ	0.0010011	169	0.0277165	1
ARHGAP9	0.00099922	19	0.0277165	1
PAK7	0.00100654	16	0.027813	1
CSRP1	0.00101518	21	0.027943	1
ATP5B	0.00101486	9	0.027943	1
RGS12	0.00102162	111	0.0280659	1
STK33	0.0010362	18	0.0284116	1
ZFPM2	0.00104252	14	0.0285298	1
MCTP2	0.00105293	9	0.0287593	1
PGCP	0.00105869	19	0.0288611	1
GPR139	0.00106738	13	0.029042	1
SLC45A1	0.00107753	78	0.0290549	1
ELFN2	0.00107446	30	0.0290549	1
PRKD2	0.00107231	34	0.0290549	1
CBS	0.00107482	45	0.0290549	1
XBP1	0.00107808	12	0.0290549	1
CRYGN	0.00108811	21	0.0292698	1
ARFGAP2	0.00109831	18	0.0294882	1
KLHL25	0.00110123	39	0.0295108	1
EVPL	0.00110369	10	0.0295212	1
CCDC88B	0.00110747	30	0.0295665	1
SLC4A11	0.00113201	53	0.0301649	1
EDAR	0.00113807	23	0.0302697	1
DOPEY1	0.0011452	12	0.0303815	1
PRDM4	0.00115525	13	0.0303815	1
FAM117A	0.001155	25	0.0303815	1
PROK2	0.0011547	13	0.0303815	1
DDX11	0.00115846	13	0.0303815	1
PAX6	0.00115939	126	0.0303815	1
SLC25A4	0.00114874	20	0.0303815	1
QTRTD1	0.00115544	13	0.0303815	1
STEAP3	0.00116601	30	0.0304989	1
TTTY14	0.00117508	9	0.0305943	1
MSC	0.00117613	15	0.0305943	1
G0S2	0.00117333	15	0.0305943	1
ELF2	0.00119491	17	0.0310263	1
TMBIM1	0.00121498	16	0.0314898	1
C8orf58	0.00122187	16	0.0316107	1
NIPBL	0.00123526	20	0.0318989	1
DDX4	0.00124856	13	0.0321837	1
UHRF2	0.00125971	11	0.0324125	1
PIK3R1	0.00126436	28	0.0324147	1
KCNIP1	0.00126227	14	0.0324147	1
NOXO1	0.00127153	11	0.0325397	1
MTG1	0.00128052	34	0.0327109	1
C2orf81	0.00129335	9	0.0329794	1
EHD4	0.00129953	15	0.033072	1
SLC25A2	0.00130165	18	0.033072	1
RGS17	0.00131395	15	0.0333252	1
MEF2C	0.00132262	15	0.033485	1
MEX3C	0.00133615	15	0.033744	1
DND1	0.0013376	14	0.033744	1
GPC6	0.00134462	18	0.033861	1
LANCL3	0.00136038	34	0.0341972	1
ZNF135	0.00136646	16	0.0342894	1
ADAMTS10	0.0013762	37	0.0344122	1
DCAF4	0.00137401	21	0.0344122	1
SMARCC2	0.00138063	6	0.0344623	1
FSCN1	0.00138631	66	0.0345434	1
SEMA5B	0.00139483	38	0.0346949	1
CPNE7	0.00142287	34	0.0352688	1
FAHD2A	0.00142182	21	0.0352688	1
PAIP2B	0.00143137	15	0.0353822	1
PACRGL	0.00143243	14	0.0353822	1
SLMAP	0.00143726	15	0.03544	1
KCNG3	0.00145093	10	0.0357151	1
CXCR3	0.00145741	7	0.0357856	1
SNORD73A	0.00145884	3	0.0357856	1
SRSF4	0.00146462	17	0.0358655	1
AFAP1L2	0.00147796	21	0.0361298	1
MSI1	0.00149455	24	0.0364727	1
TMEFF2	0.00151054	10	0.0367997	1
CLDN11	0.0015144	19	0.0368305	1
CHST11	0.0015219	23	0.0369496	1
SYNGR1	0.00152775	15	0.0370283	1
TRIOBP	0.00154755	23	0.0374445	1
DDX18	0.001566	35	0.0378264	1
PUM1	0.00157813	14	0.0379661	1
NFATC4	0.00157484	28	0.0379661	1
CCNL1	0.0015798	24	0.0379661	1
CRISPLD2	0.00158658	12	0.0380004	1
CCDC64B	0.00158425	22	0.0380004	1
KIAA1967	0.00159699	20	0.0381852	1
DEFB124	0.00162199	6	0.0387178	1
MTCH1	0.00164207	10	0.0391315	1
MIR148A	0.00165771	71	0.0392983	1
BTAF1	0.00166291	10	0.0392983	1
HAPLN2	0.00165523	14	0.0392983	1
NLRC3	0.00166111	19	0.0392983	1
NAPA	0.00165424	18	0.0392983	1
ADHFE1	0.00166736	19	0.0393201	1
MFSD2A	0.00166937	14	0.0393201	1
ZNF648	0.00167299	21	0.0393401	1
ODC1	0.00168482	22	0.0395529	1
DTNB	0.00168781	10	0.0395577	1
SELO	0.00169272	30	0.0396074	1
GPR143	0.00170342	11	0.0397921	1
FBXL21	0.00173221	13	0.0403984	1
OMP	0.00174444	10	0.040617	1
HNF1B	0.00175215	23	0.0407297	1
LOC338797	0.00176409	24	0.0409401	1
LTC4S	0.00177577	11	0.0411439	1
HIP1R	0.00178646	34	0.0413244	1
SLC34A3	0.00179868	9	0.0415392	1
IGF2BP2	0.00181511	18	0.0418507	1
C1orf146	0.00182593	9	0.042018	1
SNORD33	0.00182828	3	0.042018	1
SPOCK1	0.00185137	16	0.0424798	1
LOC728855	0.00185622	3	0.0425223	1
DRD4	0.00186236	36	0.0425839	1
MAPK1IP1L	0.0018649	13	0.0425839	1
TNFRSF10A	0.00187214	8	0.0426155	1
GALE	0.00187228	26	0.0426155	1
INGX	0.0018954	14	0.0430037	1
RBBP4	0.00189368	12	0.0430037	1
SCN3B	0.00190324	12	0.0431128	1
EXOC6B	0.00192161	14	0.0433905	1
GP9	0.00192118	9	0.0433905	1
TNS1	0.00193317	15	0.0435822	1
GML	0.00195681	13	0.0439757	1
COL25A1	0.00195611	24	0.0439757	1
C1orf190	0.00196546	9	0.0441002	1
HSF2	0.00197225	14	0.0441132	1
XRCC5	0.00197182	11	0.0441132	1
COX7B	0.00199847	8	0.0446294	1
ARSD	0.00201863	30	0.0449841	1
MSH4	0.00202069	12	0.0449841	1
CCL27	0.00205726	9	0.0457266	1
ADORA3	0.00207193	8	0.0459806	1
CDC42SE1	0.00208975	11	0.0463037	1
TMEM55B	0.00210593	14	0.0465897	1
ABCB6	0.00211259	15	0.0466642	1
KDM6B	0.00211801	35	0.0467113	1
LRP1B	0.00213122	15	0.046882	1
SH2D4A	0.00213235	11	0.046882	1
ZNF41	0.00214467	21	0.04708	1
PRRT3	0.00218669	23	0.0477867	1
VIPR2	0.0021844	62	0.0477867	1
CHD6	0.00219145	19	0.0477867	1
ARAP3	0.00218858	27	0.0477867	1
LRRC61	0.00219369	19	0.0477867	1
FAN1	0.00221155	21	0.048102	1
NAPRT1	0.00223888	16	0.0485712	1
BCAN	0.00223996	9	0.0485712	1
RBM43	0.0022525	14	0.0487687	1
SHROOM1	0.0022865	26	0.0493543	1
MYOCD	0.0022841	21	0.0493543	1
FEZF1	0.00231217	47	0.0497571	1
ST14	0.00230979	39	0.0497571	1
RREB1	0.0023256	40	0.0499704	1
PXDN	0.00234627	40	0.0503386	1
COX8C	0.00235779	11	0.0505093	1
PLEKHH1	0.00236362	23	0.0505581	1
HTATSF1	0.002375	21	0.0507219	1
MIRLET7I	0.00237843	18	0.0507219	1
CCDC36	0.0024055	13	0.0512224	1
PLD2	0.00241126	12	0.0512681	1
CDC14C	0.00241852	14	0.0512841	1
ZNF426	0.00241923	7	0.0512841	1
RAB33A	0.0024547	9	0.0519124	1
KIAA1211	0.00245618	17	0.0519124	1
PRR22	0.00247519	16	0.0522365	1
C20orf54	0.00248129	16	0.0522875	1
MYNN	0.0025041	10	0.0526121	1
MUM1	0.00250361	51	0.0526121	1
HNRNPH1	0.00252365	24	0.0529444	1
FTO	0.00253343	12	0.0530713	1
NIPAL2	0.00254467	10	0.0532281	1
ZFP36	0.00255831	18	0.0534349	1
ERICH1	0.00256916	79	0.0534875	1
MIOS	0.00257213	10	0.0534875	1
CLDN10	0.00257099	28	0.0534875	1
ZNF627	0.0025931	14	0.0538447	1
FAM120B	0.00260314	47	0.0539743	1
GALNTL6	0.00260833	13	0.054003	1
CDC37	0.00261411	12	0.0540439	1
ZNF800	0.00263515	21	0.0543998	1
COLEC12	0.00266557	18	0.0549479	1
C5orf45	0.00269139	13	0.0553997	1
PHF3	0.00271163	10	0.0557355	1
PIM2	0.00273125	15	0.0560578	1
NXT2	0.00275011	9	0.0563633	1
PVRL3	0.00276618	10	0.0565296	1
SNORA61	0.00276599	5	0.0565296	1
SLC25A21	0.00279927	5	0.0571235	1
C2orf84	0.00280511	15	0.0571606	1
ZNF750	0.00284864	76	0.0578817	1
SGSM3	0.00284603	14	0.0578817	1
CCDC22	0.00287685	10	0.0583714	1
SAFB2	0.00288677	7	0.058489	1
STAG3	0.0028934	9	0.0585147	1
SBNO2	0.00289894	55	0.0585147	1
SRRM1	0.0029004	18	0.0585147	1
MON2	0.00292713	14	0.0589702	1
PPP6R3	0.00294293	88	0.0591208	1
PRPF40B	0.00293953	19	0.0591208	1
ETV2	0.00297184	19	0.0596174	1
WDR1	0.00298024	10	0.0597015	1
SNX18	0.0029965	16	0.0599426	1
COL1A1	0.00300679	22	0.060064	1
U2AF1	0.00302697	22	0.0603822	1
ARHGEF3	0.00307088	28	0.0611722	1
SCN1B	0.00310695	14	0.0615453	1
EIF3B	0.00310028	35	0.0615453	1
TNFRSF4	0.00310437	18	0.0615453	1
ACVR2A	0.00309676	16	0.0615453	1
PTPRF	0.00311545	46	0.0616277	1
ANKRD50	0.00312375	10	0.061706	1
PCDHB10	0.00313013	11	0.0617462	1
TNRC6A	0.00314356	14	0.0618392	1
HKR1	0.00314049	30	0.0618392	1
OR8S1	0.00314808	12	0.0618425	1
CACNG5	0.00317487	8	0.0622828	1
ZDHHC17	0.00319164	15	0.0624404	1
MAP3K8	0.0031917	28	0.0624404	1
OTX1	0.00320218	80	0.0625284	1
TUBA1C	0.003205	18	0.0625284	1
LRBA	0.00321068	27	0.0625532	1
DICER1	0.003224	12	0.0627267	1
MORN1	0.00325191	32	0.0631036	1
CDC14A	0.00325226	14	0.0631036	1
CAPS	0.00327825	14	0.0635212	1
CECR5	0.0032987	23	0.0638303	1
RCC2	0.00330439	47	0.0638534	1
IGFBP4	0.0033608	11	0.0648552	1
HMX3	0.00337128	39	0.0649691	1
LHX6	0.00338783	33	0.0651997	1
ICAM3	0.00339825	11	0.0653117	1
WIPF1	0.0034231	20	0.0657004	1
SRF	0.00342978	24	0.0657397	1
PLXNB2	0.00344494	46	0.0659414	1
MRGPRF	0.00345366	13	0.0660192	1
ZNF578	0.00347011	17	0.0662445	1
TTC32	0.00352075	16	0.0664079	1
SEMA6A	0.00349383	41	0.0664079	1
CACNB4	0.00351496	19	0.0664079	1
HECTD1	0.00349816	12	0.0664079	1
ANKRA2	0.00351894	9	0.0664079	1
LOC100131726	0.00351386	13	0.0664079	1
C17orf104	0.00349355	14	0.0664079	1
JMY	0.00351552	14	0.0664079	1
STX17	0.00350357	6	0.0664079	1
LPL	0.00353595	15	0.0666063	1
ACCS	0.00355691	14	0.0668029	1
QARS	0.00356365	14	0.0668029	1
PMS2P3	0.00356521	23	0.0668029	1
CXorf58	0.0035533	7	0.0668029	1
FBN1	0.00357218	16	0.0668455	1
CHML	0.0035772	3	0.0668513	1
ITPKA	0.00366608	31	0.0682429	1
SPCS3	0.00365764	9	0.0682429	1
ZNF79	0.00366162	9	0.0682429	1
WFDC1	0.00368664	21	0.0684556	1
CD44	0.00369197	17	0.0684556	1
DIS3L2	0.0036897	15	0.0684556	1
SEC24B	0.00370363	8	0.0685823	1
CHD7	0.00371442	37	0.0686926	1
BREA2	0.00375774	22	0.0694034	1
TRIM56	0.0037867	21	0.0695763	1
TNFRSF12A	0.00378297	11	0.0695763	1
KLC3	0.00378195	15	0.0695763	1
PKP1	0.00378233	15	0.0695763	1
CMTM7	0.00379671	22	0.0696702	1
HTRA3	0.00381548	20	0.0697672	1
PLCL2	0.00381673	15	0.0697672	1
SYNJ2	0.00380927	23	0.0697672	1
SLC22A11	0.00382174	19	0.0697689	1
MANBAL	0.00383327	13	0.0697999	1
C11orf95	0.00383092	20	0.0697999	1
SGOL2	0.00388378	10	0.0706292	1
RSAD1	0.00389318	12	0.0707095	1
SRCIN1	0.00391574	49	0.0710283	1
DCP1A	0.00392923	14	0.0711822	1
FAT4	0.00394529	24	0.0713822	1
BDH1	0.00395522	31	0.071393	1
MATN4	0.00395595	32	0.071393	1
DRP2	0.00397393	8	0.0716265	1
GRAMD3	0.00398874	9	0.0718024	1
CHRND	0.00400293	13	0.0719666	1
DDIT4L	0.00401259	13	0.0720491	1
GIGYF1	0.004026	27	0.0721986	1
IPO11	0.00403932	14	0.0723378	1
SLC5A1	0.00404395	15	0.0723378	1
CPXM1	0.00405865	30	0.0725095	1
RHBDF1	0.00408788	16	0.0727972	1
RUFY1	0.00409531	36	0.0727972	1
ARL15	0.00408942	13	0.0727972	1
GADL1	0.00410038	12	0.0727972	1
ZNF512B	0.00409861	14	0.0727972	1
CRIP3	0.00412635	13	0.0731668	1
SERTAD3	0.00417649	25	0.0739634	1
MCHR2	0.00419348	21	0.0741719	1
TRPV3	0.00421754	26	0.0745047	1
SKOR1	0.00422338	78	0.0745152	1
SLC6A3	0.00423313	32	0.0745944	1
TJP3	0.0042875	17	0.075459	1
CBX8	0.00436948	84	0.0768066	1
ZNF276	0.00437824	11	0.0768655	1
PCF11	0.00439278	15	0.0770255	1
DGKQ	0.00442027	51	0.0772734	1
MFSD10	0.00442229	30	0.0772734	1
WIPF3	0.00442324	22	0.0772734	1
PYY2	0.00445237	13	0.0776867	1
MUC20	0.00449611	4	0.0783536	1
XRRA1	0.00450683	12	0.0784443	1
RGS22	0.00452006	14	0.0785782	1
MEOX1	0.00457033	7	0.079355	1
CETN1	0.00458816	13	0.0795674	1
DUSP6	0.00461353	43	0.0798124	1
ZNF557	0.00461252	28	0.0798124	1
RTP1	0.00462392	11	0.0798948	1
GNAL	0.00463651	35	0.080015	1
SMARCD1	0.00465701	17	0.0802713	1
NSMCE4A	0.00467009	12	0.0803991	1
FLI1	0.00469493	26	0.0806314	1
STT3B	0.00469384	13	0.0806314	1
SPG7	0.00471891	54	0.0809453	1
SH2D3C	0.00473542	13	0.0811305	1
PRKAR1A	0.00474918	12	0.0812682	1
CACNG4	0.00478409	13	0.0817671	1
DLC1	0.00482329	34	0.0822308	1
KRTAP5-6	0.00482893	14	0.0822308	1
AUH	0.00483313	7	0.0822308	1
PPIP5K1	0.00483438	5	0.0822308	1
INTS6	0.00484385	9	0.0822933	1
BCAP31	0.00486585	8	0.0825683	1
UNC5A	0.0049274	52	0.083513	1
KLF17	0.00494998	9	0.0837956	1
LRRN4	0.00496697	19	0.0839832	1
NFKB1	0.00498605	12	0.0841056	1
PVALB	0.0049826	15	0.0841056	1
TMEM33	0.00500932	11	0.0843979	1
CNN3	0.00501576	16	0.0844062	1
IL1RL2	0.00502702	12	0.0844956	1
SEC11C	0.00505577	13	0.0848784	1
SAMD14	0.00507044	23	0.0850241	1
HOXC12	0.00511174	36	0.0856157	1
HECW1	0.0051181	17	0.0856212	1
TRPM7	0.0051365	13	0.085828	1
SCLY	0.00514266	28	0.0858298	1
DZIP1L	0.00515067	17	0.0858627	1
HIVEP1	0.0051767	21	0.0861954	1
EFCAB6	0.005191	12	0.0862492	1
NMT2	0.00519382	27	0.0862492	1
ASB8	0.00519815	16	0.0862492	1
FAM43A	0.0052128	23	0.0862725	1
KIAA1274	0.00521677	12	0.0862725	1
HAS3	0.00522206	24	0.0862725	1
PFN3	0.00522794	28	0.0862725	1
MAP3K1	0.00522992	18	0.0862725	1
THBD	0.00524896	15	0.0864861	1
RUFY3	0.00526841	10	0.086706	1
C9orf114	0.00527711	8	0.0867486	1
CD40	0.00529621	21	0.0869365	1
SHPK	0.00530078	13	0.0869365	1
KCNMA1	0.00538968	17	0.0882925	1
LONRF1	0.00541226	15	0.0885602	1
TKTL2	0.00546694	12	0.0893521	1
KRT15	0.00548948	4	0.0896174	1
PRM2	0.00551248	9	0.0898895	1
ALOX12P2	0.0055376	12	0.0900923	1
ALOX12	0.00553271	25	0.0900923	1
FAM84B	0.00559533	19	0.0909272	1
ONECUT2	0.00563829	42	0.0914344	1
SYN2	0.00564585	12	0.0914344	1
ETNK1	0.00564448	16	0.0914344	1
RDH5	0.00566966	14	0.0917154	1
H3F3C	0.00567798	10	0.0917456	1
EPS8L1	0.00568896	18	0.0918186	1
SNORD82	0.00578105	3	0.0931989	1
RARA	0.00582488	32	0.0936538	1
CNNM2	0.00582905	12	0.0936538	1
SOX30	0.00582366	21	0.0936538	1
TM6SF1	0.00584071	15	0.0937352	1
ANKRD13A	0.00584933	15	0.0937675	1
JMJD7-PLA2G4B	0.00586034	12	0.0938381	1
PABPN1	0.00589109	12	0.0942243	1
C1orf65	0.005958	17	0.0945491	1
EMILIN3	0.00592063	13	0.0945491	1
SLC16A6	0.00595255	23	0.0945491	1
USP19	0.00594474	15	0.0945491	1
UBN2	0.00594626	9	0.0945491	1
XKR6	0.00595271	19	0.0945491	1
OR10H1	0.0059368	8	0.0945491	1
EGLN2	0.00599848	29	0.0950853	1
MAT2B	0.00601054	21	0.0951702	1
TBC1D4	0.00601918	16	0.0952008	1
C1orf38	0.00602981	13	0.0952394	1
SOCS7	0.00603502	13	0.0952394	1
PER2	0.00606131	13	0.0955481	1
IRX5	0.0060707	62	0.0955899	1
PLK3	0.00608037	14	0.0956362	1
RNFT2	0.00609953	19	0.0958314	1
IFT140	0.00612999	21	0.0962036	1
ZFP62	0.00615381	15	0.0962376	1
POM121L2	0.00616003	16	0.0962376	1
ZNF528	0.00616419	7	0.0962376	1
PDE4D	0.00616504	25	0.0962376	1
SLC2A7	0.00616604	2	0.0962376	1
LHX3	0.00618189	27	0.0963792	1
TXNL4B	0.00626985	23	0.0976433	1
C1orf63	0.00634198	24	0.0986585	1
TCIRG1	0.00635885	22	0.0988126	1
POU3F2	0.00640221	91	0.0992695	1
TCF4	0.00640223	12	0.0992695	1
SERTAD1	0.00641649	22	0.0993821	1
FEZ1	0.00642808	13	0.0994532	1
TRAM2	0.00643957	12	0.0995225	1
ANTXR2	0.00644783	17	0.0995419	1
CNBP	0.00646541	11	0.0997049	1
EVL	0.00648301	12	0.0998679	1
PTK2B	0.00651599	26	0.100267	1
RBL2	0.00654765	13	0.100645	1
DLX1	0.0065682	63	0.100851	1
C9orf50	0.00658231	16	0.100851	1
BOD1P	0.00658079	7	0.100851	1
CEBPG	0.00661548	13	0.10125	1
TGFBR2	0.00662732	21	0.101322	1
CD46	0.00665271	15	0.1016	1
KLF9	0.00666602	19	0.101694	1
ZNF596	0.00668113	31	0.101816	1
ACOXL	0.00672749	10	0.102412	1
MAN2A1	0.00674479	18	0.102566	1
ZNF304	0.00677212	14	0.102871	1
NEUROG3	0.00679213	35	0.102955	1
TFPI2	0.0067862	26	0.102955	1
QRICH1	0.00682062	15	0.103276	1
JUN	0.00684163	22	0.103374	1
CSNK1A1P1	0.00684113	12	0.103374	1
ADCY6	0.00685192	26	0.10342	1
DCLK2	0.00686318	14	0.10348	1
FAM123C	0.00698207	29	0.105049	1
KRTAP5-11	0.00698091	29	0.105049	1
ATG16L1	0.0070298	24	0.105655	1
FHOD3	0.00706815	22	0.106119	1
GIGYF2	0.0070922	15	0.106368	1
ACOX3	0.00711249	14	0.10656	1
KLK12	0.00714354	10	0.106912	1
OLFM1	0.00719632	42	0.107138	1
LOC84856	0.00716665	18	0.107138	1
C10orf131	0.00718235	15	0.107138	1
TACSTD2	0.00719069	20	0.107138	1
RAMP3	0.00718354	13	0.107138	1
ANO7	0.00723727	28	0.107551	1
FAM55B	0.00723924	7	0.107551	1
MED26	0.00727816	13	0.108016	1
C1orf115	0.00729032	15	0.108084	1
SCPEP1	0.00733394	12	0.108617	1
HOXA1	0.00735186	18	0.108769	1
DFFB	0.0073693	23	0.108801	1
RPS6KL1	0.00736548	14	0.108801	1
LRCH1	0.00738753	18	0.108956	1
QSOX2	0.00744429	28	0.10968	1
MOB2	0.00749219	36	0.110271	1
TMEM86A	0.00770375	24	0.113268	1
TNFSF14	0.00771811	7	0.113361	1
SP3	0.00774335	33	0.113497	1
YTHDF2	0.00774299	19	0.113497	1
CLIP4	0.00775439	17	0.113542	1
ZBTB39	0.00777884	12	0.113783	1
ZNF492	0.00783688	16	0.114514	1
ARMC9	0.00786163	23	0.114639	1
THAP5	0.00785727	8	0.114639	1
FBXO33	0.00788615	17	0.114879	1
C10orf54	0.00791901	16	0.115239	1
FZD1	0.00794775	23	0.115539	1
COL20A1	0.00796503	30	0.115554	1
C10orf95	0.00796151	11	0.115554	1
GPRASP1	0.00805009	16	0.116669	1
MESP2	0.00811434	15	0.117403	1
FSCN2	0.00811727	21	0.117403	1
SNORD43	0.00815004	23	0.117541	1
CCDC37	0.00815163	14	0.117541	1
SNORA14B	0.00814101	16	0.117541	1
RHOBTB2	0.00818313	23	0.117875	1
PCGF5	0.00819249	13	0.117891	1
ZNF783	0.00820101	11	0.117894	1
SH2B2	0.00825967	39	0.118051	1
UCK1	0.00826184	14	0.118051	1
SYNPO2L	0.00823052	15	0.118051	1
ZNF429	0.00823836	13	0.118051	1
NUP35	0.00823767	9	0.118051	1
BCKDHB	0.00825198	13	0.118051	1
RINL	0.00830375	8	0.118531	1
CLPTM1L	0.00844775	27	0.120157	1
CD248	0.0084497	27	0.120157	1
RAB3IP	0.00845151	9	0.120157	1
INPP5K	0.00844228	11	0.120157	1
DEFA5	0.00847831	7	0.120417	1
GPR88	0.0085117	15	0.120771	1
BBC3	0.00856524	22	0.121409	1
RELL2	0.0085926	14	0.121676	1
CAPN12	0.00861188	14	0.121827	1
MYL5	0.00870388	23	0.123006	1
RBM22	0.00873684	18	0.12323	1
NIPSNAP3B	0.00875491	7	0.12323	1
CCDC15	0.0087718	12	0.12323	1
HSF2BP	0.00876552	13	0.12323	1
CNOT1	0.00873839	10	0.12323	1
DCAF6	0.00875627	9	0.12323	1
CADPS	0.00878418	19	0.123282	1
TADA2B	0.00884927	30	0.123988	1
SLC18A3	0.00886065	8	0.123988	1
NUCB1	0.00885522	6	0.123988	1
RUNX1	0.00887414	31	0.124055	1
ZNF672	0.00891791	26	0.124263	1
ZDHHC14	0.0089238	25	0.124263	1
INO80D	0.00892407	7	0.124263	1
SCARNA22	0.00890859	12	0.124263	1
SPA17	0.00899548	10	0.125135	1
LEPREL1	0.00902266	18	0.12539	1
AFAP1L1	0.00903601	9	0.125399	1
AKAP11	0.00904098	10	0.125399	1
NEK9	0.00906819	18	0.125654	1
DNAJC12	0.00908812	8	0.125808	1
RBM19	0.00909875	14	0.125832	1
SDC1	0.00911108	24	0.12587	1
LOC645212	0.00911923	8	0.12587	1
MAP3K7	0.00914199	31	0.125926	1
TCAP	0.0091499	11	0.125926	1
TUBGCP4	0.00913355	10	0.125926	1
DFFA	0.00917015	14	0.126083	1
PYGO1	0.00924136	18	0.126572	1
ATXN1	0.00922676	17	0.126572	1
CXCL12	0.00923959	22	0.126572	1
NUAK2	0.00922665	15	0.126572	1
C1orf94	0.00933579	25	0.127742	1
KHDRBS1	0.0093662	13	0.127932	1
CAMK1D	0.00938744	10	0.127932	1
MCM2	0.00937422	21	0.127932	1
ATP5EP2	0.00939473	11	0.127932	1
LOXL4	0.00937768	9	0.127932	1
RICTOR	0.00941165	15	0.12804	1
HNRNPA3P1	0.00942568	7	0.128108	1
EAPP	0.00944909	13	0.128303	1
GTF2IRD1	0.009501	25	0.128885	1
MAT2A	0.00954388	9	0.129343	1
KY	0.00963681	20	0.130238	1
ECE1	0.00962977	25	0.130238	1
SVIP	0.00964655	13	0.130238	1
NFX1	0.00963976	6	0.130238	1
RCBTB1	0.00976244	15	0.131677	1
LCNL1	0.00978931	9	0.131914	1
PTK6	0.0098033	17	0.131978	1
DCP2	0.00983228	12	0.132242	1
UNC5C	0.00985953	25	0.132483	1
DUSP16	0.00987824	11	0.132609	1
ADAM12	0.00995456	18	0.133508	1
ACCN3	0.0100292	25	0.134272	1
GAS2	0.0100305	13	0.134272	1
DGCR2	0.0100579	12	0.134513	1
HOXC8	0.0100951	31	0.134884	1
KCNV1	0.0101088	20	0.134939	1
CALCOCO2	0.010128	10	0.135068	1
RAB3B	0.0101449	15	0.135167	1
FAM83E	0.0101625	8	0.135272	1
NUDT9P1	0.0101718	9	0.135272	1
ST6GAL1	0.0102324	15	0.135823	1
RASSF2	0.0102312	14	0.135823	1
MICAL2	0.0102482	9	0.135906	1
SCTR	0.010321	14	0.136743	1
RBBP8	0.0103597	17	0.137128	1
SECISBP2	0.0103865	5	0.137355	1
PPFIA2	0.0104271	16	0.137656	1
MDM4	0.0104286	10	0.137656	1
TMIE	0.010471	9	0.137704	1
CDCA4	0.0104706	20	0.137704	1
CCDC12	0.0104577	13	0.137704	1
FBXO34	0.0104546	20	0.137704	1
C17orf48	0.0105088	11	0.138016	1
ALPL	0.0105142	15	0.138016	1
NR5A2	0.0105534	45	0.138275	1
ELOVL6	0.0105526	24	0.138275	1
FAM107A	0.0105861	11	0.138576	1
RAI14	0.0105979	12	0.138602	1
TMEM80	0.0106441	11	0.139078	1
CACNA2D3	0.0107117	21	0.139715	1
ARAF	0.0107223	26	0.139715	1
RAB27B	0.0107163	13	0.139715	1
INPP5F	0.0107581	21	0.139849	1
TMEM164	0.0107477	12	0.139849	1
C18orf23	0.0107622	3	0.139849	1
RPTN	0.0107918	10	0.140107	1
ALG10	0.0108048	69	0.140147	1
KLHL33	0.0108564	13	0.140687	1
BDNF	0.0108709	66	0.140747	1
RHBDF2	0.0108961	22	0.140817	1
ITGA5	0.0108927	14	0.140817	1
CDC42BPG	0.0109223	20	0.141027	1
SLC39A14	0.0109452	18	0.141193	1
ZNF701	0.0109628	15	0.141293	1
ZNF274	0.0109995	21	0.141637	1
FAM149A	0.0110492	16	0.142149	1
PAPOLA	0.0110755	16	0.142229	1
ASB2	0.011069	10	0.142229	1
DPP4	0.0110942	15	0.14234	1
FCRLB	0.011109	18	0.142354	1
COL14A1	0.0111153	16	0.142354	1
MXD3	0.0111449	31	0.142605	1
ZNF385B	0.0111587	12	0.142652	1
POLG2	0.0112161	11	0.143257	1
FTSJD1	0.0112475	18	0.14353	1
ESYT3	0.0112699	26	0.143686	1
C1orf170	0.0113268	29	0.144282	1
PCSK1N	0.0113442	10	0.144375	1
MNX1	0.0113634	45	0.144489	1
LIN7C	0.0113924	6	0.144728	1
ME1	0.0114193	12	0.144811	1
CYP2J2	0.0114152	10	0.144811	1
PAX7	0.01148	63	0.145157	1
CCDC17	0.0114782	14	0.145157	1
RBFOX1	0.0114743	50	0.145157	1
SEPW1	0.0114874	14	0.145157	1
PBX1	0.0116147	20	0.146387	1
INTS10	0.0116091	11	0.146387	1
CCDC159	0.0116157	7	0.146387	1
PAF1	0.0116419	5	0.146587	1
CRIPAK	0.0116645	55	0.146612	1
FBXO32	0.0116584	14	0.146612	1
MCART3P	0.0117647	13	0.147618	1
VCAN	0.0117654	22	0.147618	1
SRRM2	0.0117863	32	0.147705	1
ABHD8	0.0117931	25	0.147705	1
SPSB3	0.0118271	14	0.147772	1
TLR3	0.0118198	10	0.147772	1
DGCR8	0.0118296	7	0.147772	1
TRAF6	0.0119	12	0.148409	1
COLEC11	0.0119016	16	0.148409	1
ZNF224	0.0119467	15	0.148842	1
KDR	0.0119927	23	0.149283	1
WDR88	0.0120436	20	0.149785	1
NPHP3	0.0120865	8	0.150187	1
HCCS	0.0121031	14	0.150263	1
DDX6	0.0121228	14	0.150375	1
LDHD	0.0121672	16	0.150795	1
CPOX	0.0121978	23	0.151043	1
GPR144	0.0122146	21	0.151119	1
GDAP1L1	0.0122753	14	0.151606	1
GALNT12	0.0122689	9	0.151606	1
CHMP6	0.0122997	25	0.151774	1
BCORL1	0.0123237	35	0.151939	1
PMAIP1	0.0123406	13	0.152015	1
ANKDD1A	0.0124221	19	0.152109	1
CDC42SE2	0.0123774	12	0.152109	1
RD3	0.0123925	17	0.152109	1
NAV2	0.0124002	32	0.152109	1
KCTD13	0.0124075	13	0.152109	1
FAM129A	0.0124232	15	0.152109	1
ZNF460	0.0123755	15	0.152109	1
SLC12A2	0.0124523	9	0.152334	1
DENND4A	0.0124811	15	0.152555	1
MAK	0.0124957	14	0.152603	1
RBBP6	0.012533	7	0.152926	1
CIITA	0.0125632	16	0.153032	1
MIR208A	0.0125563	8	0.153032	1
RAB40B	0.0126264	26	0.153407	1
IL1RAP	0.0126194	16	0.153407	1
C10orf116	0.0126175	12	0.153407	1
MTM1	0.0126918	22	0.153545	1
MMP17	0.0126501	110	0.153545	1
XAB2	0.0126714	17	0.153545	1
SEC24D	0.0126719	16	0.153545	1
PLXDC1	0.0126895	17	0.153545	1
ZC3H12D	0.0127818	17	0.154371	1
C19orf55	0.0127739	12	0.154371	1
PATZ1	0.0128058	10	0.154407	1
R3HDML	0.0128066	6	0.154407	1
HOXC10	0.0128676	22	0.155011	1
EDC4	0.0128892	13	0.15514	1
DKFZP686I15217	0.0129294	10	0.155493	1
HMHA1	0.0129921	41	0.156114	1
ATF2	0.0130219	8	0.15634	1
PPAP2B	0.013072	19	0.156498	1
ZNF831	0.01305	23	0.156498	1
LINS	0.0130632	11	0.156498	1
TRAM1L1	0.0130791	27	0.156498	1
DDX25	0.0131263	9	0.156772	1
MORC2	0.0131411	8	0.156772	1
GRB7	0.0131462	9	0.156772	1
PPP1R3E	0.0131221	16	0.156772	1
FEM1B	0.0132706	13	0.158123	1
TPCN1	0.01335	10	0.158936	1
RNPC3	0.0133661	13	0.158994	1
NSFL1C	0.0133807	16	0.159034	1
RAF1	0.0134271	18	0.159082	1
C1orf130	0.0134074	7	0.159082	1
CPSF1	0.0134059	17	0.159082	1
INSIG2	0.0134295	14	0.159082	1
EYA3	0.013445	14	0.159133	1
FLJ36000	0.0135016	15	0.15967	1
CD109	0.0135392	6	0.159981	1
HES2	0.0135767	23	0.160291	1
NT5C1A	0.0135923	12	0.160341	1
NOL3	0.0136298	18	0.16052	1
RAD54L2	0.01363	11	0.16052	1
MPZL1	0.0136619	19	0.160763	1
ZNF302	0.0136982	14	0.160923	1
MRAP2	0.0136957	15	0.160923	1
DDX5	0.0137141	9	0.160977	1
SSH3	0.0137393	16	0.16114	1
HPS6	0.0138634	11	0.162424	1
IGSF22	0.0138718	6	0.162424	1
FZD9	0.0139119	18	0.162588	1
FBXL5	0.0139201	9	0.162588	1
APBB1	0.0138973	22	0.162588	1
XKRX	0.01395	12	0.162803	1
AZI1	0.0139639	43	0.162832	1
TSEN54	0.0139833	12	0.162924	1
SLC47A1	0.0140248	16	0.163274	1
C16orf45	0.0140493	9	0.163425	1
EFNB2	0.0140914	29	0.163781	1
ARHGAP26	0.014123	11	0.163938	1
TSPAN6	0.014128	13	0.163938	1
FOXF1	0.0141584	44	0.163953	1
ENTPD4	0.0141639	17	0.163953	1
PIR	0.0141465	12	0.163953	1
G3BP2	0.0142799	17	0.164843	1
LY75	0.0142838	13	0.164843	1
PDIK1L	0.0142872	17	0.164843	1
DUSP23	0.0142841	12	0.164843	1
RHOT2	0.0143644	26	0.165506	1
FA2H	0.014368	16	0.165506	1
SPRN	0.0144712	22	0.166341	1
PHACTR4	0.0144784	13	0.166341	1
ANKRD34A	0.0144873	18	0.166341	1
ARNTL	0.0144568	15	0.166341	1
GPR150	0.0145551	13	0.166983	1
GCDH	0.0145984	16	0.167345	1
C13orf33	0.0146537	15	0.167704	1
GTPBP1	0.0146651	16	0.167704	1
SP4	0.0146581	11	0.167704	1
B3GALT1	0.0146962	6	0.167925	1
SOX14	0.0147851	46	0.168804	1
PRMT1	0.0148198	25	0.168986	1
ZNF212	0.0148367	28	0.168986	1
ST6GALNAC2	0.0148262	15	0.168986	1
SYTL1	0.0148876	12	0.16943	1
SCGB1A1	0.0150451	8	0.170988	1
C7orf45	0.0150485	4	0.170988	1
TAB3	0.0151037	17	0.171067	1
WDR43	0.0150858	11	0.171067	1
RRP8	0.0150959	12	0.171067	1
FGD2	0.0150953	6	0.171067	1
RABGEF1	0.0151181	46	0.171093	1
MTMR1	0.0151557	7	0.171383	1
SGSM2	0.0152101	24	0.171861	1
MUC1	0.0153063	13	0.17281	1
LOC285696	0.0153451	11	0.173111	1
CHMP7	0.0154141	11	0.1737	1
SNORA50	0.0154218	5	0.1737	1
COL8A2	0.0154403	2	0.173771	1
SFSWAP	0.0154599	56	0.173853	1
RPL23AP64	0.0155012	1	0.17418	1
FAT3	0.0155319	32	0.174388	1
STX3	0.0155847	11	0.174841	1
ZNF326	0.0156068	9	0.174951	1
CASP6	0.0156794	13	0.175212	1
ZNF23	0.0156714	20	0.175212	1
SLC22A18	0.0156698	48	0.175212	1
STXBP4	0.0156547	8	0.175212	1
SCT	0.015694	12	0.175237	1
CPLX2	0.0157423	48	0.175535	1
MIR9-3	0.0157454	31	0.175535	1
EFHA2	0.0158684	10	0.176728	1
KIAA1755	0.0158773	11	0.176728	1
BOD1L	0.015901	9	0.176854	1
ESPNL	0.0159329	16	0.176931	1
U2AF1L4	0.0159206	9	0.176931	1
BOLL	0.015988	19	0.177404	1
PRPF38B	0.0160485	14	0.177854	1
SHC3	0.0160535	9	0.177854	1
ATP12A	0.0160835	23	0.178011	1
CLK1	0.0161051	22	0.178011	1
TNRC6B	0.0161054	16	0.178011	1
RGS19	0.0161496	12	0.178362	1
AEN	0.0161808	15	0.178568	1
FXYD4	0.0162365	33	0.179043	1
PDX1	0.0162505	62	0.179058	1
BCAS3	0.016271	18	0.179145	1
TTC9	0.0163006	5	0.179332	1
H3F3B	0.0163383	36	0.179608	1
C10orf118	0.0164114	19	0.180252	1
PMPCB	0.0164223	13	0.180252	1
SNORA48	0.0164892	4	0.180743	1
TMEM39B	0.0164992	10	0.180743	1
HSPA4L	0.0165052	11	0.180743	1
FSTL1	0.0165254	10	0.180751	1
FAM19A1	0.0165403	11	0.180751	1
KCNH4	0.0165442	17	0.180751	1
PRR5L	0.0166003	12	0.181086	1
NSDHL	0.0165925	11	0.181086	1
LFNG	0.0166934	22	0.181822	1
FFAR1	0.016685	12	0.181822	1
STON2	0.016707	11	0.181831	1
WDR44	0.0167783	13	0.182467	1
LTV1	0.0168921	14	0.183564	1
DDX59	0.0169084	14	0.183592	1
MYL9	0.0169205	11	0.183592	1
ZNF563	0.0169354	13	0.183614	1
HFE2	0.0169547	13	0.183682	1
TM6SF2	0.016972	5	0.18373	1
FIP1L1	0.017022	7	0.18413	1
IFITM2	0.017049	12	0.184142	1
YRDC	0.0170462	8	0.184142	1
ZNF830	0.0171308	13	0.184885	1
CAMK2N1	0.0172046	20	0.18554	1
CBX4	0.0172281	52	0.185653	1
SLURP1	0.0173185	15	0.186486	1
N4BP2L1	0.0173492	18	0.186675	1
PIBF1	0.017488	10	0.188026	1
WDR91	0.0175377	14	0.18815	1
ADAMTS12	0.017538	7	0.18815	1
HNRPDL	0.0175446	10	0.18815	1
FAM116A	0.0175525	13	0.18815	1
SFI1	0.0176365	15	0.188907	1
FAM63B	0.0176602	16	0.189019	1
FLJ90757	0.0177126	16	0.189152	1
PHF16	0.0177026	10	0.189152	1
SLC26A11	0.0177031	10	0.189152	1
FXC1	0.0177383	12	0.189284	1
PAQR6	0.0178043	15	0.189703	1
KCNH2	0.0177948	56	0.189703	1
ZNF692	0.0178392	17	0.189932	1
SLC4A8	0.0178953	27	0.190259	1
DAAM1	0.0178967	19	0.190259	1
REM2	0.0179173	12	0.190336	1
P2RX2	0.017967	15	0.190722	1
SPECC1L	0.0179913	8	0.190837	1
PHOSPHO1	0.0180283	25	0.190953	1
SKP1	0.0180291	17	0.190953	1
DPY19L2P2	0.0180434	17	0.190961	1
HMCN1	0.0180571	15	0.190964	1
RNF103	0.0181445	14	0.191461	1
IRF7	0.0181438	36	0.191461	1
PHYHD1	0.0181184	9	0.191461	1
PPM1A	0.0181785	10	0.191678	1
HOXA2	0.0182246	45	0.192021	1
ADC	0.0182471	19	0.192116	1
RAB20	0.0183621	48	0.19304	1
ZNF706	0.0183606	27	0.19304	1
TSPAN4	0.0183901	26	0.193191	1
SOX8	0.0184069	77	0.193225	1
CCDC130	0.0184245	16	0.193267	1
ARID1A	0.0184757	18	0.193661	1
HAUS5	0.018497	15	0.193741	1
POLE4	0.0185643	11	0.194303	1
IL4R	0.0186216	8	0.194759	1
KLHL32	0.0186365	10	0.194771	1
CENPT	0.0187183	17	0.195052	1
NKAIN1	0.0187142	19	0.195052	1
KIAA1875	0.0187028	25	0.195052	1
AIP	0.0187004	18	0.195052	1
MPHOSPH6	0.0187331	14	0.195063	1
LOC728613	0.0187811	60	0.195419	1
S1PR4	0.0188182	22	0.195662	1
WNT4	0.0188556	35	0.195908	1
IKZF5	0.0189292	9	0.196529	1
CLEC16A	0.0189464	26	0.196564	1
MARS2	0.0189849	16	0.196725	1
SMPD2	0.0189896	4	0.196725	1
NBEAL2	0.019048	14	0.197186	1
PRR23C	0.0190804	12	0.197377	1
EPB41L3	0.0191473	35	0.197925	1
ARAP1	0.0192057	26	0.198368	1
LBH	0.0192181	17	0.198368	1
ABHD5	0.0192405	20	0.198428	1
PCNXL2	0.0192658	14	0.198428	1
KIAA0586	0.019253	5	0.198428	1
FMNL3	0.0194007	13	0.198665	1
ZNF721	0.0193982	33	0.198665	1
BOC	0.0193754	22	0.198665	1
PRKG2	0.0193576	10	0.198665	1
HIST1H2AA	0.0193886	10	0.198665	1
MAG	0.0193071	22	0.198665	1
CBFB	0.0193615	16	0.198665	1
SLC4A9	0.0193952	6	0.198665	1
SGPP2	0.0194723	18	0.199111	1
STRN4	0.0194697	6	0.199111	1
FLJ42289	0.0194951	27	0.199182	1
MXD1	0.0195073	14	0.199182	1
HINT1	0.0195508	20	0.199483	1
ZBBX	0.0195747	14	0.199583	1
BRP44L	0.0196053	37	0.199752	1
PBX4	0.0196476	15	0.200039	1
TUBB2B	0.0196671	7	0.200094	1
PGK1	0.0196862	17	0.200145	1
LPIN1	0.0197244	21	0.20028	1
SUMF1	0.019742	12	0.20028	1
CARD10	0.0197558	17	0.20028	1
ST8SIA2	0.0197278	20	0.20028	1
IRS1	0.0197951	32	0.200439	1
TARS	0.0197998	21	0.200439	1
CELF1	0.019916	9	0.201472	1
PRKAR2B	0.0199755	12	0.20193	1
BVES	0.0200065	9	0.202099	1
GCC1	0.0200759	13	0.202656	1
ZNF730	0.0201048	5	0.202805	1
LSM6	0.020159	12	0.203207	1
CCNO	0.0202218	24	0.203695	1
STIM2	0.0202963	21	0.204194	1
ZNF652	0.0203144	12	0.204194	1
RSPH1	0.0203145	15	0.204194	1
FAM126A	0.0203925	16	0.204402	1
ZNF490	0.0203656	17	0.204402	1
SLC38A1	0.0203927	17	0.204402	1
PRORSD1P	0.0203875	11	0.204402	1
VWA3B	0.0204461	15	0.204793	1
PTCH1	0.020484	31	0.205027	1
C7orf26	0.0205741	7	0.205037	1
NFIA	0.0205472	69	0.205037	1
C9orf82	0.0205666	3	0.205037	1
TNN	0.020586	7	0.205037	1
ATP11B	0.0205732	28	0.205037	1
AGBL4	0.0205365	19	0.205037	1
OR4F21	0.020577	1	0.205037	1
OGFRL1	0.0206472	12	0.205503	1
UBA3	0.0206783	8	0.205668	1
CCDC41	0.0207223	9	0.205961	1
RIBC2	0.0208008	10	0.206597	1
CTDSP2	0.0208284	28	0.206727	1
HAGH	0.0209074	21	0.207221	1
SOX15	0.0209021	15	0.207221	1
ARAP2	0.0209598	9	0.207595	1
PIGH	0.0209902	13	0.207607	1
MAP1B	0.0209793	17	0.207607	1
LOC283392	0.0210367	11	0.207832	1
ESPNP	0.0210422	26	0.207832	1
TMEM25	0.0210881	10	0.20814	1
COL4A3	0.0211285	9	0.208394	1
TERT	0.0212065	97	0.208874	1
CELF6	0.0211942	19	0.208874	1
ZNF644	0.0213457	16	0.210099	1
TMEM128	0.0214335	16	0.210817	1
ACVR1C	0.0214483	23	0.210817	1
ROBO1	0.0214872	26	0.21102	1
CNTLN	0.0215135	5	0.21102	1
H1FX	0.0215014	15	0.21102	1
CDHR5	0.021593	17	0.211653	1
FHOD1	0.0216218	14	0.21179	1
NKX6-2	0.0217317	261	0.212529	1
OXTR	0.0217572	18	0.212529	1
CCNJL	0.0217461	12	0.212529	1
TTLL5	0.0217297	7	0.212529	1
B3GNT7	0.0217888	32	0.212692	1
MYL7	0.021831	20	0.212958	1
FHL2	0.0219284	17	0.213614	1
DHX29	0.0219189	12	0.213614	1
PTPRG	0.0219487	21	0.213665	1
C9orf123	0.0220498	5	0.214502	1
CAV1	0.0221226	31	0.215029	1
DOCK5	0.0221343	13	0.215029	1
FBXO21	0.0221698	30	0.215227	1
ZNF564	0.0221882	4	0.215259	1
SLC25A28	0.0222454	24	0.21552	1
ZNF181	0.0222325	15	0.21552	1
GCN1L1	0.0222921	9	0.215824	1
RIMS3	0.022367	24	0.216185	1
MLYCD	0.0223795	7	0.216185	1
TACR1	0.022356	23	0.216185	1
FUT3	0.0223903	5	0.216185	1
TBC1D10A	0.0224314	11	0.216435	1
ATF7IP2	0.0225963	8	0.217879	1
BAI1	0.0227353	93	0.218891	1
WBP2NL	0.0227475	13	0.218891	1
C12orf62	0.0227287	14	0.218891	1
CACNA2D1	0.0228277	15	0.219514	1
NAA30	0.0228713	18	0.219784	1
LSR	0.0229091	13	0.21985	1
EHBP1L1	0.0229059	21	0.21985	1
U2AF2	0.022956	24	0.220151	1
CXCR4	0.0230196	29	0.220612	1
JSRP1	0.0230464	12	0.22072	1
GUCY2D	0.0230688	36	0.220786	1
PHF14	0.0231197	19	0.221124	1
NCOR1	0.0231527	10	0.22129	1
KLHL35	0.0231898	27	0.221496	1
ZNF443	0.0232686	8	0.2221	1
AATF	0.0233669	19	0.22244	1
ZNF281	0.023338	10	0.22244	1
SPEM1	0.0233475	5	0.22244	1
ZNF862	0.0233598	2	0.22244	1
ARSJ	0.0234568	14	0.223146	1
ZBTB42	0.0235447	13	0.223832	1
SYNRG	0.0235954	16	0.224165	1
ZC3H6	0.023638	13	0.224419	1
CCDC79	0.0237229	15	0.224953	1
UBA6	0.023726	4	0.224953	1
HNRNPR	0.0237484	16	0.225016	1
ZNF3	0.0237743	17	0.225111	1
HRH2	0.0238734	13	0.225898	1
DBH	0.0238977	3	0.225978	1
SLC2A3	0.0239212	7	0.226049	1
SIDT2	0.023947	14	0.226143	1
MYEF2	0.0240476	13	0.226942	1
UCHL1	0.0240716	14	0.227018	1
RFX3	0.0241161	6	0.227287	1
PEF1	0.024206	16	0.227852	1
C1orf49	0.0242082	8	0.227852	1
KIAA0556	0.0242269	11	0.227877	1
DCAF4L2	0.0242588	16	0.228026	1
AQP6	0.0243074	9	0.228332	1
TSC22D2	0.0243333	12	0.228425	1
SYT10	0.0243661	15	0.228581	1
MIR129-2	0.0244933	49	0.229353	1
FBXL4	0.0244969	13	0.229353	1
RBM26	0.0244849	7	0.229353	1
NR6A1	0.0245445	11	0.229648	1
AMDHD2	0.0246418	17	0.229876	1
LMO1	0.0245901	31	0.229876	1
KCNAB1	0.0246322	11	0.229876	1
FAM89A	0.0246498	15	0.229876	1
C22orf24	0.0246322	11	0.229876	1
ZNF286A	0.024698	13	0.230023	1
DNMT3B	0.0246951	15	0.230023	1
TBX3	0.0247524	173	0.230379	1
MIRLET7B	0.0248154	7	0.230814	1
YLPM1	0.024881	15	0.231273	1
RALGAPA1	0.0249098	12	0.231389	1
SNORD80	0.0249277	2	0.231404	1
C11orf88	0.0250033	10	0.231955	1
ZFAT	0.0251057	35	0.23257	1
CBX7	0.0251188	23	0.23257	1
SNORD1A	0.0250912	3	0.23257	1
C4orf33	0.025165	12	0.232694	1
ZNF208	0.0251506	13	0.232694	1
C3orf55	0.0252768	13	0.233576	1
SOCS3	0.0253196	38	0.233753	1
ZNF747	0.0253289	10	0.233753	1
CA8	0.0253745	23	0.233956	1
CPA1	0.0253838	13	0.233956	1
PLCB2	0.025425	7	0.234116	1
EDN2	0.0254585	22	0.234116	1
PPCDC	0.0254931	14	0.234116	1
EPHA5	0.0255063	13	0.234116	1
SPATA24	0.0254939	15	0.234116	1
GUCY1A2	0.0255166	16	0.234116	1
GTF2F1	0.02547	10	0.234116	1
OXA1L	0.025584	15	0.234583	1
NPAT	0.0256083	41	0.234655	1
ZIC2	0.02573	69	0.234881	1
KIF13A	0.0256828	17	0.234881	1
TUSC2	0.0257322	14	0.234881	1
GMCL1	0.0257246	16	0.234881	1
FAS	0.0256938	12	0.234881	1
IKBKB	0.0256999	11	0.234881	1
MAB21L2	0.0258044	12	0.235389	1
DPH1	0.025834	16	0.235507	1
WDR73	0.0259272	16	0.235566	1
CEBPA	0.0259633	16	0.235566	1
ARHGAP27	0.0259166	55	0.235566	1
CDNF	0.0258994	12	0.235566	1
LPIN2	0.0259663	18	0.235566	1
RGS6	0.0259576	11	0.235566	1
ATP2B2	0.0258718	26	0.235566	1
STEAP2	0.0259731	20	0.235566	1
OTOP3	0.0260235	20	0.235873	1
KDM4C	0.0260461	27	0.235926	1
BBS7	0.0261185	13	0.236431	1
PCSK6	0.0261465	15	0.236534	1
TXNDC16	0.0261897	9	0.236774	1
NACAD	0.0262176	13	0.236876	1
CYP2A7	0.0262502	14	0.237019	1
ZNF573	0.0262914	17	0.237241	1
LTBP4	0.0263295	55	0.237433	1
NSUN5	0.0263624	28	0.23758	1
FAM122B	0.026394	15	0.237714	1
CAB39	0.0264631	20	0.238184	1
MID2	0.0264908	13	0.238206	1
HSPA9	0.026499	13	0.238206	1
ALDH1L2	0.0266036	16	0.238995	1
ZBTB49	0.0266416	11	0.239185	1
AKIRIN1	0.0267208	17	0.239744	1
AIM1L	0.0267666	25	0.239852	1
BICC1	0.0267634	12	0.239852	1
SIK1	0.026922	48	0.241057	1
HIATL2	0.026935	7	0.241057	1
CDK11A	0.026967	6	0.241185	1
PAX1	0.0269833	42	0.241185	1
KIAA1598	0.0270078	26	0.241253	1
TTC17	0.0270776	14	0.241724	1
DYSF	0.0271041	57	0.241808	1
C4orf52	0.027133	18	0.241914	1
RCAN3	0.0271505	17	0.241919	1
NFAT5	0.0272084	8	0.241991	1
KITLG	0.0272097	14	0.241991	1
LCLAT1	0.0271812	14	0.241991	1
RPS6KA1	0.027255	14	0.242242	1
MAPK8IP2	0.0274366	21	0.242303	1
C6orf208	0.0273563	19	0.242303	1
TOP2B	0.0274255	12	0.242303	1
ZKSCAN4	0.0273855	19	0.242303	1
MCTP1	0.0272854	12	0.242303	1
LIPT2	0.0274351	8	0.242303	1
C6orf221	0.0274814	18	0.242303	1
TMEM63A	0.0274804	19	0.242303	1
NAF1	0.027451	16	0.242303	1
PAOX	0.0273855	44	0.242303	1
BTG1	0.0274837	5	0.242303	1
LHB	0.0273784	17	0.242303	1
PITX3	0.0274161	14	0.242303	1
GLIS1	0.0275548	18	0.242633	1
ZNF784	0.0275553	17	0.242633	1
SERGEF	0.0275842	16	0.242737	1
AAMP	0.0276237	10	0.242922	1
ZDHHC9	0.0276393	17	0.242922	1
KDELC1	0.0277854	14	0.243924	1
ERF	0.0278221	16	0.243924	1
GPX4	0.0278186	39	0.243924	1
ZNF556	0.0277981	7	0.243924	1
CCDC155	0.0279727	9	0.245093	1
GLA	0.0281146	6	0.246184	1
PREX2	0.0281782	10	0.24659	1
BCL6B	0.0284131	15	0.248492	1
CSPG4	0.0286272	12	0.250211	1
LHFPL4	0.0286625	16	0.250365	1
RNF212	0.0287537	19	0.251008	1
DPYSL3	0.0287747	29	0.251037	1
TCHH	0.0289106	22	0.252067	1
ZNF33A	0.0289845	15	0.252557	1
TAC4	0.0290344	35	0.252836	1
CDR2L	0.0290905	19	0.253169	1
KHDRBS3	0.0291491	11	0.253524	1
INHBC	0.029168	2	0.253533	1
PPIG	0.0292917	14	0.254297	1
TTLL3	0.0292779	9	0.254297	1
ELMO1	0.0293507	22	0.254587	1
DSE	0.0293609	28	0.254587	1
AQP5	0.0293821	11	0.254615	1
ANKRD53	0.029488	26	0.255377	1
IKZF3	0.0296716	6	0.25681	1
CIRBP	0.0299096	25	0.258555	1
HIF3A	0.0298946	24	0.258555	1
ZNF324	0.0299349	15	0.258616	1
HES5	0.0300194	27	0.259031	1
TTLL7	0.0300092	13	0.259031	1
ZNF561	0.0301204	10	0.259745	1
NISCH	0.030257	14	0.260765	1
CITED1	0.0303304	31	0.260829	1
LITAF	0.030336	17	0.260829	1
CPLX4	0.030338	6	0.260829	1
NT5DC3	0.0303344	13	0.260829	1
SPATA2L	0.0303945	15	0.261157	1
WDFY2	0.0304175	14	0.261197	1
C3orf25	0.0305318	14	0.261783	1
PHF17	0.0305594	21	0.261783	1
RASSF7	0.0305058	14	0.261783	1
SNORA68	0.0305556	8	0.261783	1
SMAD9	0.0307559	11	0.263307	1
ZNF518A	0.0307905	12	0.263444	1
RAB15	0.03083	12	0.263623	1
C12orf26	0.0309055	7	0.264091	1
PSME4	0.030929	13	0.264091	1
SRPR	0.0309405	11	0.264091	1
TNKS1BP1	0.0310586	19	0.264781	1
PCM1	0.0310539	15	0.264781	1
NKAP	0.0311285	16	0.265218	1
PGLYRP1	0.0312517	14	0.266108	1
MFSD6	0.0314125	11	0.26692	1
RPAP2	0.0314411	9	0.26692	1
MDP1	0.031373	13	0.26692	1
FLRT1	0.0314392	30	0.26692	1
CTBS	0.0313988	18	0.26692	1
TAF4	0.0314956	36	0.267223	1
EFHB	0.0315202	10	0.267272	1
ZNF729	0.0316146	11	0.267913	1
EID3	0.0316627	15	0.268161	1
APBA1	0.0317005	9	0.268321	1
NYX	0.0317801	16	0.268515	1
ARPM1	0.0317475	6	0.268515	1
TEKT2	0.0317759	7	0.268515	1
ITGA6	0.0318766	20	0.26917	1
NANP	0.0319406	5	0.26955	1
C6orf168	0.0319961	9	0.269858	1
JAM3	0.0320343	13	0.270019	1
ITGBL1	0.0322292	16	0.271501	1
SGPL1	0.0324013	14	0.272227	1
CALHM2	0.0323987	26	0.272227	1
HRNR	0.0324111	7	0.272227	1
CTRB1	0.0324018	1	0.272227	1
C6orf146	0.0323715	6	0.272227	1
FGFR3	0.0324531	73	0.27227	1
FAM129C	0.0324546	19	0.27227	1
GALNT10	0.0324914	8	0.272418	1
ABTB1	0.0326999	11	0.273358	1
KRT3	0.0326874	9	0.273358	1
KRT27	0.0326645	11	0.273358	1
ARSI	0.0326815	19	0.273358	1
ALDH1L1	0.0326657	13	0.273358	1
ZNF74	0.0327328	20	0.273473	1
TMEM132B	0.0328282	15	0.274109	1
ZNF619	0.0329614	10	0.275059	1
LRRC37A3	0.0330061	13	0.275271	1
C4orf49	0.0330837	15	0.275615	1
ENO3	0.0330863	8	0.275615	1
HSP90AA4P	0.0332706	25	0.276826	1
SH2D1A	0.0332582	10	0.276826	1
RAMP1	0.033389	14	0.277649	1
RPL23AP7	0.0334336	3	0.277857	1
KLHL21	0.0335237	31	0.278117	1
C1QL3	0.033509	19	0.278117	1
PSMB10	0.0334862	14	0.278117	1
POU6F1	0.0335701	12	0.27834	1
HEY2	0.0336384	25	0.278468	1
CELSR1	0.0336544	73	0.278468	1
TMEM50B	0.0336244	13	0.278468	1
SSPN	0.0336906	16	0.278468	1
RAPH1	0.0337227	12	0.278468	1
SNAI1	0.0336842	22	0.278468	1
ZC3H10	0.0337178	14	0.278468	1
PPA2	0.0338684	9	0.279508	1
CLIP1	0.0339573	12	0.279591	1
C6orf106	0.0339497	14	0.279591	1
RASA1	0.0339472	14	0.279591	1
SNAPC5	0.0339351	12	0.279591	1
TMEM82	0.0340935	20	0.279902	1
SLC19A3	0.0340879	12	0.279902	1
ACAT2	0.0340589	20	0.279902	1
PRKY	0.0340763	10	0.279902	1
TARSL2	0.0340405	14	0.279902	1
DAB2IP	0.0341172	49	0.279934	1
PRKCH	0.0341559	11	0.279942	1
CCDC57	0.0341576	16	0.279942	1
ZNF702P	0.0342435	13	0.280485	1
DNAJC10	0.0342784	13	0.280608	1
TMSB15A	0.0343001	10	0.280625	1
CHST6	0.0344056	21	0.281326	1
PKP4	0.0344755	9	0.281735	1
MAPK12	0.0345905	12	0.281864	1
FREM3	0.0345175	12	0.281864	1
SNORD105	0.0345514	3	0.281864	1
ZNF641	0.0345763	11	0.281864	1
TIGD6	0.0345338	12	0.281864	1
WNT2	0.0347076	18	0.282656	1
ZNF101	0.0348724	13	0.283835	1
ZSWIM2	0.0349433	13	0.284249	1
ABCC3	0.0349752	14	0.284346	1
NBEA	0.0350132	33	0.284429	1
PAMR1	0.0350255	10	0.284429	1
FARSB	0.0350524	15	0.284485	1
CNTNAP4	0.0350835	8	0.284575	1
LOC149134	0.035279	14	0.285835	1
CHAC1	0.0352592	21	0.285835	1
DYX1C1	0.0353763	10	0.286459	1
SLC35A3	0.0354198	10	0.286648	1
PRR23A	0.0355693	11	0.287694	1
ARRDC3	0.0356871	11	0.288383	1
C16orf11	0.0356988	17	0.288383	1
SNORA6	0.0357154	3	0.288383	1
FAF2	0.0357825	17	0.288761	1
LYAR	0.0358237	8	0.288929	1
PCSK2	0.0358726	29	0.289159	1
MDN1	0.0359018	18	0.289231	1
ZNF714	0.0359457	9	0.28942	1
DHRS12	0.0360132	15	0.28949	1
PNKD	0.0360026	17	0.28949	1
SERPINB10	0.0360155	1	0.28949	1
CLK2P	0.0360983	10	0.289506	1
LRP4	0.0360827	13	0.289506	1
ILDR1	0.036099	7	0.289506	1
SLC20A2	0.0360508	20	0.289506	1
CORO2B	0.0361313	27	0.289601	1
TEF	0.0362226	31	0.290169	1
SPIN2A	0.0362867	4	0.290519	1
PELI2	0.0363176	13	0.290602	1
C2orf55	0.036455	14	0.291538	1
SNORA16A	0.0365229	6	0.291916	1
CD55	0.0365773	14	0.292187	1
GNB5	0.0366518	6	0.292452	1
LOC643837	0.0366372	5	0.292452	1
APH1B	0.0367411	26	0.292836	1
BCL9L	0.0367246	26	0.292836	1
MPO	0.0367659	12	0.292869	1
ZC3H15	0.0369206	13	0.293937	1
ABT1	0.0370152	26	0.294525	1
MAFF	0.0370621	30	0.294733	1
FAM199X	0.0371301	11	0.295108	1
FAM83H	0.0372136	21	0.295456	1
ARL10	0.0372502	14	0.295456	1
FZR1	0.037257	15	0.295456	1
TCOF1	0.0372336	12	0.295456	1
BHLHE41	0.037337	28	0.295925	1
TLX2	0.0374242	21	0.29645	1
NID1	0.037537	18	0.296682	1
EYA4	0.0375341	54	0.296682	1
ZNF428	0.037484	15	0.296682	1
HDDC3	0.037504	12	0.296682	1
C15orf48	0.0376217	10	0.297186	1
ISM2	0.0377172	13	0.297775	1
RIMKLB	0.0377476	12	0.297849	1
NHLRC1	0.0378362	16	0.298186	1
KRIT1	0.0378872	10	0.298186	1
ELOVL7	0.0378876	14	0.298186	1
NANOS2	0.0378952	25	0.298186	1
ARFGEF2	0.0378556	9	0.298186	1
FOXE3	0.0380173	14	0.298981	1
ST3GAL2	0.0381025	20	0.299325	1
SNX13	0.0381097	8	0.299325	1
NOTCH2NL	0.0381453	6	0.299325	1
C8orf34	0.0381407	6	0.299325	1
MEFV	0.0381677	10	0.299335	1
TCF12	0.0383201	21	0.300364	1
RNF19A	0.0383614	9	0.300522	1
TRPC4AP	0.038436	19	0.300941	1
TBCC	0.0385977	20	0.301613	1
NOS1AP	0.0386089	23	0.301613	1
SF3B1	0.0386209	13	0.301613	1
RAB2B	0.0386281	14	0.301613	1
MYL6B	0.0386085	16	0.301613	1
NUP210	0.0386993	28	0.301881	1
WBP11	0.0387049	9	0.301881	1
AKAP8	0.038771	29	0.302231	1
DNAJC21	0.0388716	11	0.302683	1
CRIM1	0.0388628	8	0.302683	1
SLAIN1	0.0389572	11	0.303183	1
LMBR1	0.0390327	13	0.303604	1
CYP4V2	0.0391282	11	0.303989	1
HMGN4	0.039129	10	0.303989	1
RPL23AP53	0.0391464	1	0.303989	1
SNRNP25	0.0392747	15	0.304819	1
TRANK1	0.0393588	17	0.304971	1
CCDC101	0.0393391	15	0.304971	1
LOC100133091	0.0393248	11	0.304971	1
PBRM1	0.0394066	4	0.305176	1
ZNF844	0.0394787	15	0.305401	1
SSFA2	0.0394674	10	0.305401	1
SUN1	0.0396805	49	0.306795	1
DCUN1D4	0.0398411	18	0.307869	1
EFHA1	0.0398811	13	0.308011	1
LRRC1	0.0399198	15	0.308142	1
MGAT4A	0.0399579	22	0.308209	1
MIR202	0.0399719	4	0.308209	1
JUND	0.0400625	11	0.308405	1
GUSBP4	0.0400229	12	0.308405	1
MYADML2	0.040044	10	0.308405	1
NCL	0.0401298	21	0.308454	1
ZNF687	0.0401991	15	0.308454	1
YY1	0.0401603	23	0.308454	1
EID2	0.040143	18	0.308454	1
MYO6	0.0401695	6	0.308454	1
FAM22G	0.0401991	4	0.308454	1
POU3F1	0.0402338	25	0.308554	1
ZEB1	0.0403185	36	0.308731	1
CCDC76	0.0403256	7	0.308731	1
CCDC85B	0.0403648	15	0.308731	1
SLC24A2	0.0403859	13	0.308731	1
SAP30L	0.0403874	6	0.308731	1
FAM186A	0.0403354	1	0.308731	1
SLC22A23	0.0405177	11	0.309561	1
CNGA3	0.0409745	20	0.312641	1
ZNF786	0.0409817	28	0.312641	1
OTUD6B	0.0409869	7	0.312641	1
REL	0.0410217	4	0.312738	1
DDX46	0.0410507	16	0.312792	1
C1orf74	0.0410736	17	0.312798	1
BTN2A1	0.0411441	12	0.312832	1
FOXD3	0.041132	32	0.312832	1
ORAI2	0.0411365	10	0.312832	1
LIPE	0.0411755	8	0.312903	1
ADAMTS4	0.0412304	5	0.313153	1
GLI2	0.0413093	66	0.313417	1
CLIC3	0.0413061	9	0.313417	1
NXNL2	0.041364	6	0.313664	1
ARHGAP19	0.0414774	15	0.314349	1
BAHD1	0.0414985	23	0.314349	1
RPS15	0.0415281	39	0.314405	1
ZNF660	0.0415632	25	0.314503	1
MAPKAPK5	0.0416027	8	0.314634	1
CXorf38	0.0416392	15	0.314743	1
PPP2R2C	0.0417172	35	0.315165	1
TRPC1	0.0417692	13	0.315222	1
GTF2H2D	0.0417528	5	0.315222	1
EGFLAM	0.0419582	21	0.315977	1
ULBP1	0.0419398	25	0.315977	1
PLIN3	0.0418936	6	0.315977	1
ZNF137P	0.0419475	12	0.315977	1
MAPK11	0.0422386	19	0.317709	1
LOC729862	0.0422777	15	0.317709	1
OPALIN	0.0422658	10	0.317709	1
SLC39A5	0.0422316	1	0.317709	1
FAM73B	0.0423145	11	0.317817	1
SSR1	0.0423431	32	0.317843	1
C9orf150	0.0423627	5	0.317843	1
SPO11	0.0424135	12	0.318056	1
CTNND1	0.0424567	8	0.318213	1
NCAM1	0.0424804	16	0.318222	1
DEF8	0.042565	24	0.318285	1
CLDN15	0.0425725	8	0.318285	1
SLC35E2B	0.0425448	29	0.318285	1
TMEM151B	0.0425879	7	0.318285	1
AKTIP	0.0426009	18	0.318285	1
KCNC1	0.0426876	39	0.318355	1
ZNF767	0.0426998	15	0.318355	1
ARHGAP28	0.042669	4	0.318355	1
KIAA1683	0.0426489	2	0.318355	1
ARVCF	0.042727	32	0.31839	1
STX18	0.0427792	6	0.318612	1
SNORA49	0.0429306	24	0.318744	1
OAZ2	0.042861	13	0.318744	1
ACAD8	0.0429541	14	0.318744	1
C10orf2	0.0429373	12	0.318744	1
SH3BP5L	0.0429255	14	0.318744	1
MFGE8	0.0428293	13	0.318744	1
RFESD	0.0429097	14	0.318744	1
NT5C2	0.0430017	14	0.318921	1
FBXL8	0.0430227	12	0.318921	1
DRAM2	0.0430642	9	0.319062	1
TES	0.0431034	10	0.319186	1
CABIN1	0.0431907	20	0.319665	1
RTN3	0.0432466	13	0.319746	1
APLN	0.0432324	22	0.319746	1
KIF3A	0.0433391	20	0.319927	1
B4GALNT2	0.0433301	17	0.319927	1
RPL10A	0.0433702	18	0.319927	1
ZNF608	0.0433837	10	0.319927	1
PCP2	0.0433032	6	0.319927	1
NR4A1	0.0434973	37	0.32023	1
TMEM198	0.0434654	7	0.32023	1
PON3	0.0434891	4	0.32023	1
C19orf59	0.0435151	7	0.32023	1
TSN	0.0435505	11	0.320325	1
MFSD8	0.0436039	20	0.320393	1
TUBGCP5	0.0436048	13	0.320393	1
PYY	0.0436836	35	0.320711	1
ZFP3	0.0436933	16	0.320711	1
DGKD	0.0437586	12	0.321025	1
ZFP37	0.0439346	18	0.32215	1
RILP	0.0439987	18	0.322453	1
CLDN6	0.0440406	17	0.322594	1
RGS10	0.0440961	12	0.322833	1
TCERG1	0.0442114	15	0.32351	1
CTPS2	0.0442534	22	0.323652	1
SNORA9	0.0444327	4	0.324646	1
GOLGB1	0.0444351	14	0.324646	1
NR0B1	0.044466	18	0.324705	1
CLDN19	0.044581	13	0.325377	1
SOLH	0.0446262	28	0.325523	1
IPO9	0.0446468	13	0.325523	1
SH3BP4	0.0447284	17	0.32595	1
ANKRD2	0.0448132	18	0.326401	1
RET	0.0449292	44	0.326576	1
GEM	0.0449282	12	0.326576	1
GARS	0.0448644	11	0.326576	1
ZNF699	0.0448937	9	0.326576	1
STK11	0.0449709	21	0.326712	1
CRB2	0.0450526	24	0.327138	1
FOXP3	0.0451014	4	0.327325	1
C14orf180	0.0451267	22	0.327341	1
GNAQ	0.0451577	11	0.327399	1
NOTCH4	0.0452328	42	0.327777	1
TUG1	0.0453721	8	0.328618	1
ALOXE3	0.0454036	24	0.328678	1
SPTBN2	0.0455756	31	0.329756	1
SGK3	0.0456948	26	0.330114	1
XPO4	0.0456833	17	0.330114	1
ZNF436	0.0456717	18	0.330114	1
HOXD13	0.0457399	19	0.330272	1
FSCN3	0.0457918	3	0.33031	1
HAS1	0.0457805	14	0.33031	1
WNT3A	0.0459754	27	0.331142	1
TMEM87B	0.0459693	22	0.331142	1
LPPR5	0.0459771	9	0.331142	1
AQP2	0.0460661	6	0.331615	1
ANKRD36	0.0464045	15	0.333207	1
BARX2	0.0463668	41	0.333207	1
UPF1	0.0463445	31	0.333207	1
CALB2	0.0463874	11	0.333207	1
ZNF407	0.0464032	13	0.333207	1
GK5	0.0464393	11	0.333288	1
DLGAP3	0.0465726	19	0.333957	1
LHX8	0.0466523	46	0.333957	1
KIF2C	0.0465811	26	0.333957	1
ANKLE2	0.0466722	106	0.333957	1
SMOC1	0.0466736	31	0.333957	1
NOP10	0.0466457	2	0.333957	1
ING3	0.0467849	13	0.334585	1
GFM1	0.0468327	12	0.334758	1
ST7L	0.0469484	16	0.335416	1
SEC24C	0.0469748	10	0.335436	1
EBLN2	0.0470797	8	0.336016	1
CACNA2D2	0.0471262	16	0.33618	1
HOXC5	0.0471885	35	0.336455	1
POU4F1	0.047345	60	0.336609	1
TRAPPC2L	0.0473761	38	0.336609	1
TRIM11	0.0473225	30	0.336609	1
RSF1	0.0473049	18	0.336609	1
WWP1	0.0473687	13	0.336609	1
C19orf21	0.0472538	26	0.336609	1
MOCOS	0.0473247	5	0.336609	1
[truncated: 12,212 more rows]

## Sheet: DCGs Lower Correlation in Cancer
	Stouffer's P-value	Number of CpGs	FDR	Bonferroni
NR2F2	0	163	0	0
SMOC2	0	179	0	0
SIM1	0	94	0	0
TNFRSF25	0	30	0	0
CXXC1	0	21	0	0
RASA3	0	329	0	0
MIR153-2	0	316	0	0
TBX5	0	53	0	0
PCDH8	0	36	0	0
TMEM132D	0	38	0	0
PADI2	0	13	0	0
RASSF1	0	55	0	0
PCDHB4	0	21	0	0
ALPI	0	22	0	0
SCAF1	0	12	0	0
ERMAP	0	12	0	0
NUDT10	3,77E-015	42	3,15E-012	5,36E-011
CRABP2	4,55E-015	17	3,59E-012	6,47E-011
ADAMTS2	5,11E-015	52	3,63E-012	7,25E-011
EPHA6	5,11E-015	24	3,63E-012	7,25E-011
DSC3	2,38E-014	22	1,61E-011	3,37E-010
TPO	2,60E-014	87	1,68E-011	3,69E-010
PDGFC	9,11E-014	13	5,63E-011	1,29E-009
TBC1D16	1,70E-013	104	9,68E-011	2,42E-009
GPR50	1,67E-013	21	9,68E-011	2,37E-009
SPAG6	3,01E-013	39	1,64E-010	4,27E-009
CEP164	5,37E-013	49	2,83E-010	7,63E-009
GNG3	1,41E-012	8	7,16E-010	2,00E-008
FAM83D	1,58E-012	17	7,73E-010	2,24E-008
AP2A2	1,81E-012	80	8,58E-010	2,57E-008
INPP5D	1,93E-012	17	8,86E-010	2,75E-008
MEST	3,05E-012	67	1,31E-009	4,33E-008
HOXA6	2,96E-012	15	1,31E-009	4,20E-008
EBF3	3,53E-012	84	1,47E-009	5,01E-008
KLHL14	4,86E-012	24	1,97E-009	6,90E-008
JMJD8	6,93E-012	18	2,74E-009	9,85E-008
HPSE2	1,23E-011	36	4,71E-009	1,74E-007
OLIG2	1,37E-011	58	5,12E-009	1,95E-007
KCNE1	1,56E-011	14	5,69E-009	2,22E-007
C1QL2	1,91E-011	22	6,79E-009	2,72E-007
AR	2,12E-011	31	7,34E-009	3,01E-007
ODZ3	2,68E-011	23	8,46E-009	3,81E-007
THBS2	2,64E-011	39	8,46E-009	3,75E-007
HOXD10	2,54E-011	29	8,46E-009	3,61E-007
NBLA00301	2,60E-011	26	8,46E-009	3,70E-007
NPBWR1	3,03E-011	20	9,36E-009	4,31E-007
CDH8	3,32E-011	18	1,00E-008	4,71E-007
CA10	4,40E-011	21	1,30E-008	6,25E-007
IRS4	6,06E-011	24	1,76E-008	8,61E-007
GAB4	7,16E-011	14	2,03E-008	1,02E-006
LYPD3	1,15E-010	22	3,21E-008	1,64E-006
SLC39A4	1,24E-010	25	3,39E-008	1,76E-006
KIAA0182	1,30E-010	153	3,48E-008	1,85E-006
IRX6	1,69E-010	30	4,45E-008	2,40E-006
VWCE	1,80E-010	15	4,66E-008	2,56E-006
TMEM174	2,03E-010	74	5,14E-008	2,88E-006
NFATC1	2,24E-010	218	5,57E-008	3,18E-006
MDGA2	2,38E-010	12	5,84E-008	3,38E-006
ARHGEF16	3,07E-010	157	7,26E-008	4,36E-006
PPM1L	3,07E-010	16	7,26E-008	4,36E-006
IPO13	3,26E-010	20	7,60E-008	4,64E-006
TBKBP1	3,73E-010	29	8,55E-008	5,30E-006
NOTCH1	4,13E-010	45	9,31E-008	5,86E-006
PPDPF	4,82E-010	15	1,07E-007	6,85E-006
ARHGAP6	5,24E-010	21	1,14E-007	7,44E-006
CD320	6,17E-010	14	1,33E-007	8,77E-006
LAG3	6,73E-010	14	1,43E-007	9,55E-006
UNCX	1,09E-009	215	2,27E-007	1,54E-005
EXD3	1,31E-009	46	2,70E-007	1,86E-005
SPAG17	1,33E-009	13	2,70E-007	1,89E-005
DLGAP2	1,58E-009	124	3,17E-007	2,25E-005
FAM134C	2,43E-009	11	4,80E-007	3,46E-005
THEG	3,11E-009	31	6,06E-007	4,42E-005
SLC25A22	3,34E-009	22	6,42E-007	4,75E-005
FEZF2	3,84E-009	66	7,27E-007	5,45E-005
NTN1	4,17E-009	58	7,80E-007	5,93E-005
PEX10	4,51E-009	90	8,31E-007	6,40E-005
KIAA1210	5,02E-009	23	9,14E-007	7,13E-005
L3MBTL1	6,80E-009	42	1,22E-006	9,66E-005
SNX10	7,02E-009	19	1,25E-006	9,97E-005
CBLN1	7,55E-009	37	1,32E-006	0,0001072916
CHRNB1	8,77E-009	24	1,52E-006	0,0001245959
OR4D1	1,05E-008	7	1,79E-006	0,0001485619
RUNX3	1,35E-008	42	2,29E-006	0,0001920234
FAM170B	1,64E-008	12	2,74E-006	0,000233123
ZNF536	1,78E-008	56	2,94E-006	0,0002531716
SLITRK5	1,84E-008	26	3,01E-006	0,0002615937
TH	1,92E-008	19	3,10E-006	0,000273221
MTMR7	2,04E-008	18	3,26E-006	0,0002898963
PDGFRA	2,54E-008	54	4,01E-006	0,000360597
CPXM2	3,89E-008	45	6,08E-006	0,0005530156
AMMECR1L	4,04E-008	8	6,23E-006	0,0005731062
LMX1A	4,18E-008	58	6,38E-006	0,0005931916
ANKS3	4,51E-008	26	6,81E-006	0,0006405727
FOXG1	4,72E-008	31	7,06E-006	0,0006706538
BRF1	5,24E-008	86	7,67E-006	0,0007446958
PARD6G	5,29E-008	19	7,67E-006	0,0007513333
GRHL2	5,23E-008	25	7,67E-006	0,0007426827
SOX1	5,67E-008	180	8,14E-006	0,0008058559
EN1	6,15E-008	117	8,74E-006	0,0008736105
TFAP2B	6,51E-008	56	9,16E-006	0,0009252961
UCP1	7,26E-008	17	1,01E-005	0,0010316203
ALDOA	8,97E-008	28	1,24E-005	0,0012734088
BANK1	9,48E-008	9	1,29E-005	0,0013462377
GSX1	9,71E-008	36	1,31E-005	0,0013786863
PNMA5	1,01E-007	12	1,35E-005	0,0014275683
PRRX1	1,03E-007	28	1,37E-005	0,001467565
GPR20	1,13E-007	16	1,49E-005	0,0016074184
CHRM2	1,21E-007	25	1,57E-005	0,001714255
ELAVL4	1,23E-007	11	1,58E-005	0,0017412613
SOD3	1,24E-007	13	1,59E-005	0,0017625624
HIST1H1A	1,54E-007	16	1,95E-005	0,0021825448
SDK1	1,56E-007	80	1,96E-005	0,0022147437
LRRC56	1,74E-007	18	2,16E-005	0,0024647677
PANK4	1,85E-007	52	2,28E-005	0,0026207512
NDUFAF3	1,91E-007	16	2,32E-005	0,0027075015
NAA20	1,91E-007	21	2,32E-005	0,002712733
MYOC	2,00E-007	6	2,41E-005	0,0028424573
MEG3	2,10E-007	33	2,51E-005	0,0029839416
IRX1	2,18E-007	81	2,58E-005	0,0030906154
TSLP	2,24E-007	18	2,63E-005	0,0031839609
CDC25B	2,27E-007	24	2,64E-005	0,0032242622
KLHDC7B	2,50E-007	22	2,88E-005	0,003544934
C8orf85	2,57E-007	11	2,95E-005	0,0036561224
PEX5	2,63E-007	24	2,99E-005	0,0037424742
KLHDC9	2,72E-007	18	3,07E-005	0,0038642451
LRRC34	2,94E-007	15	3,29E-005	0,0041824416
ASCL1	3,12E-007	46	3,46E-005	0,0044255264
SRC	3,22E-007	16	3,54E-005	0,0045699199
MIR330	3,36E-007	4	3,67E-005	0,0047767172
CMTM2	3,79E-007	16	4,11E-005	0,0053793378
CABYR	4,03E-007	20	4,34E-005	0,0057258542
UBE2T	4,12E-007	10	4,40E-005	0,0058487433
ZNF182	4,24E-007	9	4,49E-005	0,0060178294
TRPC3	4,31E-007	33	4,53E-005	0,0061220045
KDELR2	4,34E-007	16	4,53E-005	0,0061628806
NXPH1	4,53E-007	41	4,64E-005	0,0064345082
DENND3	4,54E-007	45	4,64E-005	0,0064450927
GPR19	4,52E-007	15	4,64E-005	0,0064217413
IFFO1	4,65E-007	33	4,71E-005	0,0065987175
ADO	4,85E-007	18	4,88E-005	0,0068820679
ZFAND2A	5,30E-007	12	5,30E-005	0,0075312687
MBP	5,43E-007	51	5,39E-005	0,0077095191
SLC29A2	5,86E-007	16	5,78E-005	0,0083191792
GPC3	6,02E-007	15	5,90E-005	0,0085498195
MIR10A	6,27E-007	10	6,10E-005	0,0089095244
ALDH3B1	6,39E-007	10	6,17E-005	0,0090746885
ZFHX3	6,51E-007	59	6,25E-005	0,0092499035
ZFP41	6,66E-007	41	6,35E-005	0,0094555254
MXD4	7,42E-007	41	7,02E-005	0,0105361787
RTKN	7,55E-007	22	7,10E-005	0,010723768
FUT9	7,98E-007	9	7,45E-005	0,0113312409
SPHKAP	8,10E-007	13	7,52E-005	0,0115088827
DPM2	8,86E-007	12	8,17E-005	0,0125883279
FECH	1,03E-006	13	9,44E-005	0,0146295087
PYGO2	1,05E-006	9	9,56E-005	0,014911312
DLK1	1,06E-006	58	9,59E-005	0,0150532178
KCNG2	1,09E-006	97	9,83E-005	0,0155241414
WDR66	1,18E-006	13	0,0001056983	0,0168060341
PAX8	1,19E-006	27	0,0001057984	0,0169277402
MPRIP	1,28E-006	23	0,0001127057	0,0181456202
CPT1C	1,29E-006	24	0,0001134931	0,0183858886
CNPY1	1,37E-006	37	0,0001195721	0,0194902551
DPCD	1,61E-006	25	0,0001392822	0,022842281
PEBP1	1,97E-006	18	0,0001696682	0,0279952453
TXNL1	2,04E-006	22	0,0001748962	0,029032769
MIR196A1	2,08E-006	33	0,0001767198	0,0295122143
STRA8	2,24E-006	22	0,0001891053	0,0317696829
ODZ4	2,27E-006	67	0,0001903484	0,0322768522
MFSD5	2,28E-006	17	0,0001903484	0,0323592327
PRELID2	2,31E-006	16	0,0001916126	0,0327657516
TMC6	2,38E-006	19	0,0001967109	0,0338342707
C3orf15	2,41E-006	12	0,000197622	0,0341886091
THPO	2,46E-006	6	0,0002006881	0,0349197328
DUOX1	2,55E-006	21	0,0002070738	0,0362379167
CCL28	2,78E-006	9	0,0002241879	0,0394570763
PRDX2	2,87E-006	13	0,0002306207	0,0408198615
SDR42E1	3,06E-006	13	0,0002427338	0,0434426448
ANGPT2	3,06E-006	12	0,0002427338	0,0434493538
MT1E	3,09E-006	10	0,000243443	0,0438197415
TIE1	3,12E-006	10	0,0002450775	0,0443590208
TMEM223	3,17E-006	14	0,0002471896	0,0449884987
TUBG1	3,24E-006	13	0,0002508322	0,0460488191
ALG8	3,25E-006	14	0,0002508322	0,0461531218
GAA	3,30E-006	35	0,00025373	0,0469400426
PLEKHG5	3,33E-006	58	0,0002545118	0,0473391899
PHTF1	3,69E-006	16	0,000280303	0,0524166574
TAF1	3,84E-006	11	0,0002885773	0,0545411186
PDE1C	3,83E-006	30	0,0002885773	0,0543776886
FSD1L	4,01E-006	9	0,0002998088	0,0569636672
GDF2	4,22E-006	21	0,0003136259	0,0599025512
RBM44	4,39E-006	16	0,0003248541	0,06237199
FUT11	4,42E-006	18	0,0003250536	0,0627353534
SFN	4,53E-006	22	0,0003318529	0,0643794693
PRDM16	4,69E-006	50	0,0003414935	0,0665912348
EPSTI1	4,75E-006	16	0,0003425164	0,0674757397
KLF1	4,75E-006	13	0,0003425164	0,0674668141
CAPN2	4,93E-006	25	0,000353395	0,0699722129
KIF26A	4,98E-006	108	0,0003557334	0,0707909527
WDR35	5,08E-006	16	0,0003608452	0,0721690424
HGFAC	5,13E-006	17	0,0003623685	0,0728360652
PCDHB2	5,41E-006	17	0,0003803591	0,0768325363
DLX2	5,48E-006	66	0,0003831557	0,0777806138
TEKT3	5,96E-006	12	0,0004152486	0,0847107241
COL12A1	6,05E-006	45	0,0004189198	0,085878553
LRIT1	6,17E-006	10	0,000425733	0,0877009941
DYNLRB1	6,27E-006	14	0,0004291083	0,0889957149
PTCHD1	6,28E-006	20	0,0004291083	0,0892545324
MOGAT1	6,46E-006	11	0,0004387407	0,0916968037
PCGF1	6,53E-006	10	0,0004414298	0,0927002676
CHAD	6,63E-006	12	0,0004462322	0,0941549873
C1orf109	6,94E-006	27	0,0004625691	0,0985272099
UBE2CBP	6,93E-006	14	0,0004625691	0,0983787894
B3GAT1	7,11E-006	28	0,0004719022	0,100987081
LOC120824	7,22E-006	19	0,0004767219	0,102495208
CLEC14A	7,33E-006	14	0,0004819253	0,104095874
MCRS1	7,40E-006	20	0,0004844528	0,1051262591
ST6GALNAC5	7,45E-006	18	0,0004856171	0,1058645226
FAR2	7,79E-006	14	0,0005049064	0,1105744988
METTL8	7,90E-006	12	0,0005098442	0,112235027
RNH1	7,93E-006	74	0,0005098442	0,112675566
EIF4E1B	8,04E-006	6	0,0005144212	0,114201507
CARD8	8,30E-006	11	0,0005278682	0,1179222985
SPAG4	8,33E-006	18	0,0005278682	0,1182424788
CUL7	8,36E-006	12	0,0005279534	0,1187895129
PFN1	8,74E-006	12	0,0005493482	0,1241526989
BIRC3	9,45E-006	12	0,0005914104	0,1342501662
SYTL4	9,89E-006	12	0,0006160971	0,1404701453
PPP1CA	1,01E-005	28	0,0006239119	0,1428758215
FAM53B	1,01E-005	19	0,0006265522	0,1441070056
XKR9	1,03E-005	6	0,0006312307	0,1458142847
TMEM11	1,04E-005	19	0,0006340235	0,1477274682
NDUFS2	1,04E-005	17	0,0006340235	0,1474876627
SEPSECS	1,06E-005	16	0,0006447806	0,1508786561
SERHL	1,09E-005	12	0,0006591436	0,1548987567
SP5	1,10E-005	21	0,0006617229	0,1561666154
OSBPL1A	1,11E-005	25	0,0006672155	0,1581300829
ARHGEF26	1,13E-005	19	0,000673258	0,1603061076
DGUOK	1,13E-005	14	0,000673258	0,1609086588
ACSS3	1,15E-005	16	0,0006766803	0,1630799461
DUSP1	1,15E-005	42	0,0006766803	0,1627299927
H19	1,15E-005	72	0,0006777426	0,1640137139
COQ5	1,18E-005	17	0,0006909301	0,1678960038
PSMA7	1,23E-005	13	0,0007155315	0,1745896781
COMMD4	1,25E-005	11	0,0007223485	0,1776977417
FKBP14	1,25E-005	12	0,0007223485	0,177052141
ADRA1A	1,26E-005	12	0,0007273625	0,1796585282
APCDD1L	1,33E-005	27	0,0007594797	0,1883509576
OCA2	1,34E-005	87	0,0007660853	0,190755251
KRT12	1,37E-005	12	0,0007808984	0,1952245914
SPOCK2	1,56E-005	23	0,000883819	0,2218385581
HS3ST5	1,58E-005	13	0,0008888293	0,2239849751
COPG	1,60E-005	14	0,0008979169	0,2271729827
PRKG1	1,62E-005	28	0,0009079736	0,2306252946
HPDL	1,64E-005	13	0,0009109233	0,2322854453
USP4	1,64E-005	12	0,0009112329	0,2332756184
DPP3	1,65E-005	18	0,0009119475	0,2343705112
CFL1	1,70E-005	26	0,0009367671	0,2416859112
GNA12	1,73E-005	52	0,0009465609	0,2451592621
SEZ6	1,75E-005	44	0,0009521606	0,2482872463
COMMD7	1,75E-005	14	0,0009521606	0,2485139058
PRDM8	1,78E-005	63	0,0009653195	0,2529137039
MPI	1,81E-005	13	0,0009774072	0,2573589876
LIG4	1,82E-005	19	0,0009774072	0,258035507
FHL1	1,86E-005	25	0,0009992008	0,2647882223
SOX3	1,87E-005	40	0,0010007932	0,2662109891
LBX2	1,91E-005	28	0,0010143193	0,2708232649
OTUD6A	1,92E-005	16	0,0010185682	0,2729762767
SLC24A3	2,11E-005	12	0,0011114293	0,2989744792
SALL1	2,12E-005	73	0,0011164853	0,3014510369
PARVB	2,18E-005	21	0,0011426768	0,309665402
FAM100A	2,19E-005	12	0,0011447429	0,3113700657
C4orf19	2,22E-005	13	0,0011547549	0,315248078
ROR1	2,25E-005	16	0,0011669443	0,3197427373
TSC22D4	2,26E-005	18	0,0011685648	0,3213553278
CHRAC1	2,29E-005	14	0,0011779242	0,3251070676
C7orf25	2,31E-005	17	0,0011820982	0,3286232872
BEND2	2,31E-005	14	0,0011820982	0,3280443826
CRTC1	2,33E-005	44	0,0011875162	0,331317016
SSTR1	2,53E-005	19	0,0012815656	0,3588383719
KRT72	2,56E-005	15	0,0012882095	0,3631023393
UNC5D	2,57E-005	16	0,0012882095	0,3645632849
UBE2Q1	2,56E-005	16	0,0012882095	0,3637049893
PPP1R9B	2,60E-005	21	0,0012983021	0,3687177886
KIF3C	2,62E-005	18	0,0013016983	0,372285711
TXNL4A	2,62E-005	20	0,0013016983	0,3717319014
PIGA	2,64E-005	14	0,0013032392	0,3753329026
SF3B2	2,64E-005	15	0,0013032392	0,3746884536
COASY	2,68E-005	22	0,0013148622	0,3799951721
C17orf39	2,69E-005	10	0,0013171959	0,3819868136
C11orf87	2,72E-005	21	0,0013265154	0,3860159855
NOG	2,77E-005	31	0,0013493544	0,3940114859
DBNDD2	2,80E-005	23	0,0013592475	0,3982595234
HIST3H2A	2,83E-005	29	0,0013650626	0,4013284147
RIPK3	2,84E-005	14	0,0013681766	0,4036120943
C21orf33	2,86E-005	48	0,0013716949	0,4060217002
C15orf60	2,87E-005	14	0,0013734544	0,4079159469
CXorf36	2,95E-005	9	0,0014071029	0,4193166764
GIMAP1	2,97E-005	12	0,0014087798	0,4212251485
PLBD1	3,04E-005	16	0,0014399638	0,4319891418
HAND2	3,10E-005	101	0,0014580454	0,440329697
SLC22A3	3,10E-005	20	0,0014580454	0,4400838906
PON1	3,21E-005	40	0,0015061636	0,4563675588
FUT2	3,33E-005	18	0,0015535851	0,4722898688
MC5R	3,34E-005	19	0,0015568602	0,474842363
NAGLU	3,35E-005	21	0,0015570309	0,476451462
TSC22D3	3,37E-005	33	0,0015599728	0,4789116405
PTPN23	3,42E-005	20	0,0015775999	0,4859007545
TMEM175	3,46E-005	28	0,0015895614	0,4911744769
SDF4	3,55E-005	41	0,0016230864	0,5046513447
MKX	3,58E-005	41	0,0016230864	0,5080260485
GPR64	3,56E-005	12	0,0016230864	0,5062835803
RPS6KA6	3,58E-005	12	0,0016230864	0,5078606697
FAM84A	3,61E-005	15	0,0016318531	0,5124018678
GRB14	3,66E-005	10	0,0016499708	0,5197408157
MBL2	3,85E-005	6	0,0017287167	0,5462744619
HIST2H2BA	3,87E-005	5	0,001735122	0,5500336736
KCNA1	3,96E-005	26	0,0017679623	0,5622120134
MYBL1	4,15E-005	11	0,0018489485	0,589814579
SLC25A39	4,19E-005	22	0,0018544891	0,5952910107
TDRD12	4,19E-005	13	0,0018544891	0,5945266875
GFRA1	4,34E-005	39	0,0019148735	0,6165892611
HTR1A	4,38E-005	22	0,0019253739	0,6218957721
E2F1	4,45E-005	13	0,0019486101	0,6313496807
NKAIN4	4,47E-005	16	0,0019540173	0,6350556346
AVPI1	4,51E-005	15	0,001964826	0,640533272
BCL7C	4,59E-005	8	0,0019928842	0,6516731372
TSSK6	4,72E-005	23	0,0020433235	0,6702101071
RPS27L	4,87E-005	19	0,0021004056	0,6911063278
RBP7	4,88E-005	15	0,0021004056	0,6931338404
NT5DC2	4,91E-005	17	0,0021089906	0,6980758783
AKT1	5,01E-005	37	0,0021446633	0,7120282125
PIWIL2	5,03E-005	18	0,0021461267	0,7146601765
C9orf24	5,26E-005	10	0,002234674	0,7463811234
GAPDHS	5,30E-005	14	0,0022451799	0,7521352609
RPUSD3	5,38E-005	16	0,0022736731	0,7639541488
ELFN1	5,53E-005	42	0,0023325209	0,7860595351
KAZALD1	5,58E-005	37	0,0023428137	0,7918710439
LGALS1	5,72E-005	15	0,0023976411	0,812800324
MELK	5,78E-005	13	0,0024131564	0,8204731744
FRMD1	5,89E-005	91	0,002438539	0,8364188775
OPHN1	5,86E-005	18	0,002438539	0,8321040657
UBQLN2	5,87E-005	14	0,002438539	0,8340098271
SNX8	6,21E-005	21	0,0025545831	0,8813311648
AMZ2	6,19E-005	17	0,0025545831	0,8788083703
TMEM41A	6,24E-005	16	0,0025630269	0,886807323
ZNF185	6,27E-005	23	0,0025676252	0,8909659349
RANBP17	6,45E-005	12	0,0026331661	0,9163417981
SPEG	6,50E-005	46	0,0026450503	0,9231225696
PPP1R9A	6,59E-005	29	0,0026742284	0,9359799289
SPTBN1	6,62E-005	44	0,0026795083	0,9405074077
MYO7A	6,66E-005	23	0,0026806147	0,9460986359
PTPRZ1	6,69E-005	11	0,0026806147	0,9502348746
NLRC5	6,70E-005	15	0,0026806147	0,9516182068
FAM50B	6,66E-005	41	0,0026806147	0,9463936931
PCDHGC5	6,72E-005	13	0,0026828931	0,955109942
C17orf49	6,87E-005	25	0,0027342472	0,9761262339
SPACA1	6,92E-005	10	0,0027363896	0,9823638714
IGF2	6,92E-005	56	0,0027363896	0,9823131773
IL12RB2	6,97E-005	14	0,0027461141	0,9896177199
TAC1	6,98E-005	17	0,0027461141	0,9913471982
RIMS2	7,06E-005	16	0,0027689836	1
NKD1	7,20E-005	24	0,002799996	1
ARSA	7,18E-005	15	0,002799996	1
PPM1E	7,18E-005	17	0,002799996	1
CADM1	7,43E-005	35	0,0028843656	1
TNFAIP2	7,47E-005	23	0,0028907523	1
GRM6	7,55E-005	32	0,00291531	1
DCC	7,73E-005	34	0,0029611736	1
GPR156	7,70E-005	12	0,0029611736	1
NFE2L3	7,73E-005	17	0,0029611736	1
VANGL1	7,83E-005	10	0,0029810017	1
CDK5	7,83E-005	11	0,0029810017	1
HOXD3	7,88E-005	44	0,0029908004	1
TMED8	8,13E-005	5	0,0030790479	1
TMEM107	8,18E-005	14	0,0030912376	1
ACAP3	8,34E-005	53	0,003140803	1
CIT	8,61E-005	29	0,0032352087	1
FLT4	8,63E-005	50	0,0032352341	1
ZNF462	8,69E-005	11	0,0032407007	1
C22orf40	8,71E-005	13	0,0032407007	1
LARP4	8,72E-005	17	0,0032407007	1
GIPC1	8,77E-005	14	0,003254001	1
RASGEF1C	8,90E-005	46	0,0032924566	1
NOTUM	8,94E-005	29	0,0032998206	1
ZNF485	9,18E-005	15	0,0033796051	1
SLC22A18AS	9,51E-005	31	0,0034824392	1
NUAK1	9,49E-005	25	0,0034824392	1
UBXN6	9,62E-005	13	0,003512031	1
MST4	9,72E-005	17	0,0035308783	1
HRASLS5	9,75E-005	15	0,0035308783	1
CDK16	9,71E-005	28	0,0035308783	1
AGBL2	9,86E-005	13	0,0035618222	1
LRRC45	9,98E-005	12	0,0035819209	1
TRIP13	0,0001001213	27	0,0035819209	1
PRKCD	9,95E-005	28	0,0035819209	1
GPAA1	0,0001001184	11	0,0035819209	1
EPHX3	0,0001017996	33	0,0036328137	1
NNAT	0,0001024291	40	0,0036461174	1
ARRB1	0,0001032955	8	0,0036677649	1
ZBTB16	0,0001049459	34	0,0037170751	1
ERC2	0,0001056956	17	0,0037343143	1
TRMT61A	0,0001078665	23	0,0038015596	1
WIZ	0,0001088103	23	0,0038158847	1
TAOK2	0,0001088097	19	0,0038158847	1
RBCK1	0,000110945	23	0,0038811632	1
DUSP15	0,0001114977	19	0,0038909119	1
ITPRIPL2	0,0001136986	17	0,0039483146	1
ATPBD4	0,0001136779	9	0,0039483146	1
FAM196A	0,0001156796	25	0,0040073091	1
GPM6B	0,0001178445	13	0,004072375	1
DMRTA1	0,0001202767	3	0,0041463365	1
C20orf30	0,0001229567	13	0,00422846	1
FAM70A	0,0001233225	18	0,0042307949	1
PLA2G6	0,0001246233	28	0,0042651185	1
MAGEF1	0,0001252723	13	0,0042770254	1
APBA3	0,0001256073	25	0,0042781772	1
RGS3	0,0001271618	14	0,0043207642	1
PNPLA6	0,0001291507	43	0,0043778697	1
LRRC14B	0,0001312935	52	0,0044279012	1
PRKRA	0,0001318737	11	0,0044279012	1
CILP2	0,0001317962	31	0,0044279012	1
MDH2	0,0001316373	12	0,0044279012	1
EPN1	0,0001328354	30	0,0044496712	1
PSD2	0,0001367434	83	0,0045698032	1
CDIPT	0,0001380205	9	0,0046016545	1
CALHM1	0,0001396916	12	0,0046443216	1
FASTK	0,0001399542	17	0,0046443216	1
TAF10	0,0001410123	18	0,0046685259	1
SNCB	0,0001414803	5	0,0046731279	1
AMH	0,0001423672	11	0,0046915112	1
SHC1	0,0001450189	18	0,0047678332	1
ZNF300	0,0001458288	12	0,0047833871	1
FBXL6	0,000149499	11	0,0048924756	1
CHMP4C	0,0001506671	13	0,0049035744	1
GPC4	0,0001506214	19	0,0049035744	1
CASP7	0,0001508739	21	0,0049035744	1
HDAC11	0,0001537234	34	0,0049734233	1
HYLS1	0,0001536583	17	0,0049734233	1
FOXF2	0,0001564797	58	0,0050510932	1
LCN6	0,0001612789	4	0,005194205	1
PAX5	0,0001623703	42	0,0052175234	1
POP5	0,0001628944	20	0,0052225486	1
RBM46	0,0001632805	12	0,0052229932	1
FNTB	0,0001636437	9	0,0052229932	1
NOL11	0,0001641901	12	0,005228681	1
SNAP47	0,0001651535	17	0,0052291382	1
COL18A1	0,0001648815	106	0,0052291382	1
CBLN2	0,000165309	21	0,0052291382	1
ZIC3	0,000166342	65	0,0052468685	1
ATPAF1	0,0001666083	14	0,0052468685	1
EMX2	0,0001673251	10	0,0052577828	1
SGCE	0,0001684611	38	0,0052817949	1
WBSCR16	0,0001700357	14	0,0053077288	1
PIGS	0,0001698553	11	0,0053077288	1
NOTCH3	0,0001720256	44	0,0053580703	1
DCLK1	0,0001760105	22	0,005470191	1
HK3	0,0001777579	25	0,0055021169	1
SNX17	0,0001778126	10	0,0055021169	1
SLC35E1	0,0001830551	14	0,0056520246	1
TMEM26	0,0001873103	10	0,0057335529	1
DRD2	0,0001863588	19	0,0057335529	1
TMEM127	0,0001866474	8	0,0057335529	1
MAP1LC3C	0,0001869919	10	0,0057335529	1
COG1	0,0001878533	17	0,0057378065	1
NUPL2	0,0001891261	16	0,0057642878	1
JAKMIP3	0,0001917305	96	0,0058311539	1
ARMCX4	0,000193112	18	0,0058606196	1
FBRS	0,0001945984	14	0,0058931373	1
MAGEE1	0,0001966067	15	0,0059412873	1
HOXA5	0,0001978541	50	0,0059662887	1
NALCN	0,0001996317	18	0,0060071367	1
EPHB3	0,0002006629	86	0,0060254007	1
SCAMP4	0,0002016303	16	0,0060416764	1
DDX26B	0,0002049719	15	0,0061288743	1
OSGIN2	0,000208304	14	0,0062126695	1
AZIN1	0,0002086491	17	0,0062126695	1
GRID2	0,0002148134	21	0,0063828349	1
MEA1	0,0002153515	9	0,006385464	1
TNPO2	0,000218036	22	0,0064381821	1
MC3R	0,0002177326	10	0,0064381821	1
FAT1	0,0002191334	68	0,0064437929	1
HR	0,0002186835	13	0,0064437929	1
TSSC1	0,0002212438	62	0,006486856	1
CSK	0,0002215113	25	0,006486856	1
NDUFB7	0,0002224395	12	0,0065006343	1
YTHDF3	0,0002267012	16	0,0066115759	1
ADAR	0,0002275765	25	0,0066235033	1
PNMA2	0,000229076	15	0,0066535104	1
HIST1H2BE	0,0002303741	18	0,0066775581	1
CREB5	0,00023381	10	0,0067633466	1
CKAP5	0,000237832	8	0,0068657076	1
ZFYVE21	0,0002526698	27	0,0072792477	1
HCK	0,0002539472	17	0,00730124	1
GHR	0,0002555787	15	0,0073333005	1
PTPRU	0,0002598579	38	0,0074410509	1
SLC43A2	0,0002671072	41	0,0076313114	1
SLC8A3	0,0002675768	28	0,0076313114	1
NOS3	0,0002694496	3	0,0076693251	1
COL9A1	0,0002706271	17	0,0076874341	1
LRFN5	0,0002719595	23	0,007709861	1
AP2M1	0,0002728428	28	0,0077194934	1
KLK1	0,0002739655	13	0,0077358487	1
WNT6	0,0002748595	16	0,0077421173	1
ISG20L2	0,0002752777	12	0,0077421173	1
PABPC3	0,0002788767	34	0,0078278379	1
WDR76	0,0002803356	13	0,0078532682	1
XKR8	0,0002848413	18	0,007948136	1
KIAA1826	0,0002842992	16	0,007948136	1
CTNNA2	0,0002871665	27	0,0079816556	1
PNMA1	0,0002867034	24	0,0079816556	1
KCNN3	0,0002895677	17	0,0080247438	1
ABCA13	0,0002898468	12	0,0080247438	1
MAP2	0,0002943839	21	0,008134504	1
ZNF174	0,0002978796	8	0,0082151153	1
LOC151121	0,0002985768	7	0,0082183854	1
OLIG1	0,0002993095	22	0,0082226179	1
SLMO2	0,0003005905	12	0,0082418652	1
DUSP18	0,0003022757	15	0,0082721046	1
SEMA3E	0,0003062496	6	0,0083647374	1
MYO1C	0,000307475	45	0,0083820875	1
ERLIN1	0,0003120247	16	0,0084825875	1
KLHL26	0,0003123561	11	0,0084825875	1
INHBB	0,000315229	34	0,0085442698	1
NGF	0,0003199982	14	0,0086570177	1
C3orf18	0,0003209752	13	0,0086669397	1
HCG4	0,0003230668	46	0,0087068659	1
PHPT1	0,0003237092	13	0,0087076548	1
MYT1L	0,0003247542	70	0,0087192508	1
HGS	0,0003315382	30	0,0088845975	1
TKT	0,0003333046	16	0,0089051408	1
LRRC47	0,0003335588	42	0,0089051408	1
LRAT	0,0003410643	33	0,0090686547	1
PTF1A	0,0003408892	33	0,0090686547	1
SGTB	0,000341599	8	0,0090686547	1
CYFIP2	0,0003478462	23	0,0092001115	1
C18orf32	0,0003475613	5	0,0092001115	1
CADM2	0,0003499651	18	0,009238948	1
RPS6KA2	0,0003559122	89	0,0093785173	1
DLX5	0,0003604881	55	0,0094815049	1
MAP2K2	0,0003624511	30	0,0095155138	1
KRT8	0,0003691015	36	0,0096722304	1
FZD6	0,000371164	15	0,009695389	1
KRCC1	0,0003723551	28	0,009695389	1
RNF217	0,0003727158	5	0,009695389	1
ZNF502	0,0003721012	28	0,009695389	1
ACP2	0,0003790885	14	0,0098431326	1
PEG3	0,0003799606	16	0,0098477743	1
MLST8	0,0003829516	14	0,0099072166	1
RAPGEF5	0,0003877657	19	0,0100135195	1
ICT1	0,0003949095	22	0,0101794911	1
NDN	0,0004004336	25	0,0103031852	1
PRSS30P	0,0004055169	13	0,0104151104	1
ELTD1	0,0004089687	13	0,0104848069	1
KLC4	0,0004202546	13	0,0107547324	1
PPP4R2	0,0004221037	12	0,0107714315	1
ZNF287	0,0004224239	35	0,0107714315	1
LHX9	0,0004262311	49	0,0108262346	1
SLC46A1	0,0004262684	18	0,0108262346	1
XIRP2	0,0004268599	10	0,0108262346	1
ATP6V0B	0,0004283423	14	0,0108444672	1
RAB34	0,0004322998	12	0,0109251862	1
C19orf77	0,0004356513	48	0,0109903296	1
KLF14	0,0004375597	27	0,0110189023	1
C1orf56	0,0004421027	15	0,011042793	1
PKMYT1	0,0004423959	14	0,011042793	1
CCND2	0,0004423767	72	0,011042793	1
BRD3	0,0004393606	14	0,011042793	1
FOXK1	0,0004405273	52	0,011042793	1
TNFRSF1A	0,0004483389	13	0,0111715049	1
TRIM67	0,0004511368	24	0,0112215347	1
FNTA	0,000454978	13	0,0112687301	1
ZNF446	0,0004554144	21	0,0112687301	1
RANGRF	0,000454071	18	0,0112687301	1
RAD51AP1	0,0004688267	12	0,0115804263	1
HOXD11	0,0004705591	36	0,0116030396	1
TCERG1L	0,0004718853	36	0,0116155763	1
FGF12	0,0004731253	26	0,011625949	1
RRP36	0,0004772851	13	0,0117079096	1
EHD1	0,0004810558	26	0,0117756631	1
CCDC53	0,0004817053	16	0,0117756631	1
POLR2E	0,0004829478	19	0,0117857515	1
LAP3	0,0004866088	14	0,0118547249	1
MIF	0,0005011779	21	0,0121887491	1
PSMG3	0,0005035822	14	0,0122262868	1
RARG	0,0005073727	27	0,0122972938	1
SLC25A20	0,0005105674	14	0,0123536431	1
HIST1H3A	0,0005156441	9	0,0124552614	1
DAPK1	0,0005175471	21	0,0124800036	1
EPB41	0,0005193278	40	0,0125017154	1
PLCH2	0,0005211255	93	0,0125237659	1
PIP5K1C	0,0005232715	36	0,0125540966	1
MAF1	0,0005296884	10	0,0126866185	1
NOL4	0,0005317189	23	0,0127138117	1
HS3ST4	0,0005334212	17	0,0127330777	1
MRPL33	0,0005397801	17	0,0128632495	1
DUS1L	0,0005417003	17	0,0128873849	1
C17orf65	0,0005470665	16	0,0129932879	1
TMEM30B	0,0005515424	10	0,0130702626	1
YPEL3	0,0005530682	6	0,0130702626	1
FREM2	0,000552555	21	0,0130702626	1
MIR1-1	0,0005578761	14	0,013161985	1
SP9	0,0005625299	56	0,0132278353	1
FCGBP	0,0005622042	27	0,0132278353	1
NUDT14	0,0005641437	27	0,0132438573	1
MRPL19	0,000567082	16	0,0132908666	1
GNPTG	0,0005684969	29	0,0133020776	1
KDELC2	0,0005697036	18	0,0133083881	1
TMIGD2	0,0005781274	6	0,0134829947	1
SLC38A10	0,0005924637	70	0,0137946925	1
FAM90A1	0,0005964766	14	0,0138653964	1
C22orf45	0,0006040251	17	0,0139975786	1
FAM158A	0,000604134	14	0,0139975786	1
ALS2CR11	0,0006075309	12	0,0140533572	1
KRT77	0,0006129087	6	0,0141361984	1
RBP1	0,0006131027	24	0,0141361984	1
TAS1R2	0,0006142255	17	0,0141391325	1
ME3	0,0006254319	25	0,0143738025	1
RER1	0,000629626	15	0,0144468154	1
GPR108	0,0006321239	19	0,0144807345	1
DSCAM	0,0006334985	20	0,0144888549	1
RIC8B	0,000643498	7	0,0146938942	1
CTDNEP1	0,0006458206	12	0,0147232575	1
RHOG	0,0006486474	13	0,014764006	1
IKBIP	0,0006590368	19	0,0149764803	1
JAK2	0,0006628646	5	0,0150394026	1
ESRRA	0,0006650725	25	0,0150654295	1
TMEM184B	0,0006702645	14	0,0151193035	1
TNS3	0,0006706443	22	0,0151193035	1
NEURL2	0,0006705049	12	0,0151193035	1
DLAT	0,0006726059	14	0,0151394963	1
MESDC1	0,0006780404	16	0,0152376714	1
NEIL3	0,0006900863	15	0,0154838788	1
CNKSR2	0,0007021113	14	0,0157040748	1
PLCG1	0,0007016228	8	0,0157040748	1
NTF3	0,0007143527	42	0,0159527529	1
ATOH8	0,0007189169	18	0,0159996287	1
PRKACA	0,0007198312	23	0,0159996287	1
TIMM22	0,0007193441	21	0,0159996287	1
GNG4	0,0007246822	33	0,0160822838	1
NDUFA3	0,0007290968	7	0,01615501	1
CHERP	0,0007303359	32	0,0161572591	1
PEX12	0,0007349402	16	0,0162338354	1
DCAKD	0,0007388101	35	0,0162939755	1
ACRC	0,0007404047	10	0,0163038258	1
GNAT1	0,0007576227	16	0,0166571446	1
ILF2	0,0007589487	8	0,0166605079	1
MEGF10	0,0007656526	23	0,0167572822	1
COL22A1	0,0007669233	9	0,0167572822	1
GALR3	0,0007675083	20	0,0167572822	1
CEPT1	0,0007680765	12	0,0167572822	1
EPHA7	0,0007743372	19	0,016867962	1
HMOX2	0,0007772158	14	0,0168929178	1
INTS5	0,0007794787	13	0,0168929178	1
PDRG1	0,0007802404	14	0,0168929178	1
C9orf30	0,0007798976	7	0,0168929178	1
CEP57L1	0,0007828771	11	0,0169242054	1
AGPS	0,0007889319	9	0,0170033371	1
IFT52	0,0007882399	11	0,0170033371	1
ECEL1	0,0007905251	25	0,0170118613	1
PIN1	0,0008032762	21	0,0172570648	1
KIAA0284	0,0008043496	52	0,0172570648	1
NEFL	0,0008076366	47	0,0172971599	1
CUEDC2	0,000809872	20	0,0172971599	1
CFD	0,0008095776	19	0,0172971599	1
STAU2	0,000815686	16	0,0173709586	1
GAB3	0,0008157734	14	0,0173709586	1
CXorf41	0,0008178975	12	0,0173901161	1
LHX4	0,0008207995	38	0,0174257322	1
NR1D2	0,0008236895	13	0,0174609884	1
MALL	0,0008273835	13	0,0175131557	1
VAMP5	0,0008312429	10	0,0175686642	1
VMO1	0,0008368139	19	0,0176441041	1
ANKRD30A	0,0008372968	13	0,0176441041	1
NCKAP1	0,0008390847	14	0,0176555849	1
MAP1LC3A	0,000854908	15	0,0179619212	1
KCNA6	0,0008627573	21	0,0181000623	1
C11orf24	0,0008657429	10	0,0181359084	1
RAC3	0,0008750096	11	0,0183030367	1
SLC8A2	0,0008848343	21	0,0184813261	1
CDKN1C	0,0008930692	47	0,0186259351	1
PAQR7	0,0009036843	16	0,0188041531	1
USP35	0,0009042622	27	0,0188041531	1
KLHL29	0,0009077007	63	0,0188340912	1
METAP1D	0,000908354	6	0,0188340912	1
ADAMTSL2	0,0009169772	25	0,0189851699	1
TDGF1	0,0009452723	11	0,0195425079	1
VAX1	0,0009485343	42	0,0195814422	1
INSM1	0,0009662347	25	0,0199178967	1
RBPMS	0,0009818429	11	0,0201827625	1
PPARG	0,0009819256	21	0,0201827625	1
THOC6	0,0009835867	10	0,0201876914	1
SLC39A10	0,0009902777	23	0,0202956915	1
RFC3	0,0009929971	14	0,0203221012	1
GNA11	0,0010007273	15	0,0204340391	1
TMUB2	0,0010013442	13	0,0204340391	1
BOLA3	0,0010088449	19	0,0205575677	1
MTFR1	0,0010153727	16	0,0206609441	1
NOS1	0,001025268	21	0,0208324483	1
TTI1	0,0010283612	4	0,0208654497	1
PIGQ	0,0010334433	43	0,0209386522	1
C1orf124	0,0010355322	12	0,0209510876	1
CREM	0,0010379686	28	0,0209705086	1
ZBTB45	0,0010437118	20	0,0210565887	1
CCDC64	0,0010465429	19	0,0210837572	1
C17orf75	0,0010504921	10	0,0211333425	1
C15orf2	0,0010668631	16	0,0214323294	1
CCDC114	0,001068515	21	0,021435196	1
TLCD1	0,001087166	14	0,0217785887	1
RRAGC	0,0011005485	66	0,0220125531	1
GSK3A	0,001101945	18	0,0220125531	1
UBL7	0,0011073795	6	0,0220900439	1
TMEM14A	0,0011126809	13	0,0221336235	1
ATIC	0,0011113984	18	0,0221336235	1
FGFR2	0,0011163711	43	0,0221759695	1
POP4	0,0011233007	13	0,0222824584	1
GCLM	0,001127228	13	0,0223291757	1
EEPD1	0,0011295169	16	0,0223433542	1
PROM1	0,0011340802	18	0,0223609502	1
MRPL4	0,0011351296	16	0,0223609502	1
CENPL	0,0011325325	12	0,0223609502	1
DMXL2	0,0011386024	12	0,0223982958	1
UBE2Q2P1	0,0011405689	4	0,0224059475	1
LHX5	0,001147485	71	0,0224486634	1
SSB	0,0011464158	22	0,0224486634	1
ABHD3	0,0011460767	8	0,0224486634	1
SNAP25	0,0011583653	20	0,022630348	1
FUZ	0,0011669159	13	0,0227660813	1
ENPP6	0,0011718902	7	0,0228317652	1
OR2C3	0,0011807312	6	0,0229724994	1
CYB5R2	0,0011878513	15	0,0230794152	1
PRMT8	0,0011933437	19	0,0231338015	1
C18orf62	0,0011939081	7	0,0231338015	1
DNAL1	0,0012062001	17	0,0233083816	1
GPR158	0,0012052688	15	0,0233083816	1
PPPDE1	0,0012259955	13	0,0236587146	1
STUB1	0,0012303248	15	0,0237100452	1
DVL1	0,0012387612	28	0,0238402786	1
MYO9B	0,0012475657	40	0,0239448312	1
TMEM180	0,0012472831	12	0,0239448312	1
TGM6	0,0012583259	7	0,0240933298	1
DCAF10	0,0012586954	5	0,0240933298	1
TCTA	0,0012670975	10	0,0242215149	1
TBX15	0,0012851682	107	0,024500998	1
KIAA0907	0,0012834719	17	0,024500998	1
NRCAM	0,0013062277	15	0,024869104	1
RPLP2	0,0013194035	17	0,02508633	1
CHRD	0,0013215333	18	0,0250932313	1
HHLA3	0,0013335176	9	0,0252869831	1
CENPV	0,0013381086	18	0,025306467	1
CDK5RAP1	0,0013367513	13	0,025306467	1
PRKD3	0,0013555592	10	0,0256024036	1
MTBP	0,0013582377	6	0,0256189241	1
SLC35F3	0,0013627604	18	0,0256701397	1
GLT25D1	0,0013651066	44	0,025680277	1
RNF219	0,0013691909	13	0,0257230404	1
SP1	0,0013723593	16	0,0257485055	1
C16orf13	0,0013896311	11	0,0260381675	1
TRIM41	0,0013960411	25	0,0260894356	1
SKP2	0,0013947071	11	0,0260894356	1
PDK3	0,0014097549	15	0,0263111031	1
ERCC1	0,0014214001	37	0,02649363	1
RGMA	0,0014253808	87	0,0265125729	1
C17orf53	0,0014261498	14	0,0265125729	1
HSPA8	0,0014369816	19	0,0266790192	1
FAM73A	0,0014443121	7	0,0267801107	1
SYAP1	0,0014469456	14	0,0267939611	1
PLAGL1	0,0014575604	39	0,0269553786	1
TRAPPC8	0,0014700046	15	0,0271468146	1
NTAN1	0,001473646	14	0,0271468146	1
SLC7A4	0,0014732035	12	0,0271468146	1
FLT3	0,0014759478	12	0,0271539989	1
HELT	0,0014788485	57	0,0271721668	1
MTHFS	0,0015030394	9	0,0275809665	1
YIPF2	0,0015101268	11	0,0276752658	1
AGTRAP	0,0015195346	18	0,0278117912	1
ZMAT5	0,001525658	9	0,0278575633	1
DNAJC2	0,0015259582	11	0,0278575633	1
EIF4G2	0,0015416497	14	0,0281078957	1
HTR2C	0,0015488016	24	0,0281417043	1
RAB11A	0,0015494482	10	0,0281417043	1
SBSN	0,0015480169	3	0,0281417043	1
PSMD8	0,0015579509	28	0,028259996	1
CTBP1	0,0015694325	54	0,0284319506	1
PNLDC1	0,0015722537	17	0,0284467755	1
FRG2	0,0015872133	31	0,0286809037	1
THAP11	0,0015936687	19	0,0287541973	1
PSKH1	0,0015953184	19	0,0287541973	1
LHX2	0,0016047108	30	0,0288868276	1
JAK3	0,0016091734	26	0,0289304943	1
SLC32A1	0,0016132822	41	0,0289676956	1
SESN3	0,0016331663	16	0,0292877034	1
ZCCHC12	0,0016617666	14	0,029763015	1
MAL2	0,0016669768	19	0,0298187294	1
PDE11A	0,0016853493	19	0,0301094546	1
ESPN	0,0016961679	37	0,0302266901	1
HSD11B2	0,0016940596	13	0,0302266901	1
FAM188A	0,0017018438	14	0,0302519236	1
ZNF22	0,001700316	16	0,0302519236	1
FKBP5	0,0017177398	26	0,0304963234	1
RNF170	0,0017274543	3	0,030630503	1
SERPINB9	0,0017340365	18	0,0306710986	1
HIST1H3J	0,0017340627	7	0,0306710986	1
ZNF331	0,0017383599	42	0,0307088623	1
NET1	0,0017536892	24	0,0309411773	1
RPAP1	0,0017692501	15	0,0311769962	1
ATP6V1H	0,0017777451	21	0,0312609025	1
GSC2	0,0017784137	16	0,0312609025	1
PTPRA	0,0017868612	16	0,0313318397	1
TBXA2R	0,0017855319	14	0,0313318397	1
DSC2	0,0017899898	11	0,0313479971	1
POLD2	0,001796113	16	0,0314164941	1
KTI12	0,0018000221	11	0,0314288425	1
HGSNAT	0,0018012447	25	0,0314288425	1
TMEM18	0,0018148154	123	0,0316267774	1
TMEM47	0,0018248025	10	0,0317618502	1
CCDC106	0,0018328549	12	0,0318629592	1
CYP4F2	0,0018408207	12	0,0319623184	1
FOXL1	0,0018592438	21	0,0322427829	1
COX7A1	0,0018742918	8	0,032464106	1
RPL39L	0,0018866531	10	0,032638409	1
FADS3	0,001891227	11	0,032677733	1
CYB5B	0,0018966775	13	0,0326923664	1
NAGS	0,0018960652	20	0,0326923664	1
OAF	0,0019021322	15	0,0327466473	1
RNF6	0,0019075159	28	0,0327913045	1
C9orf40	0,0019093437	6	0,0327913045	1
ANKRD13B	0,0019259947	23	0,0329872758	1
DBC1	0,0019277222	9	0,0329872758	1
LRRC46	0,0019235311	7	0,0329872758	1
FAM89B	0,0019332723	12	0,0330424393	1
TSPYL5	0,0019412232	16	0,0330902676	1
BMP6	0,0019394164	18	0,0330902676	1
JOSD2	0,0019430601	7	0,0330902676	1
CNTN1	0,0019529598	21	0,0331813894	1
SEMA4B	0,0019530833	27	0,0331813894	1
C14orf109	0,0019577789	9	0,0332214259	1
SRPX	0,0019696334	21	0,0333827007	1
PLXND1	0,0019799816	23	0,0334781897	1
ZFX	0,0019788143	10	0,0334781897	1
DIP2C	0,0019931276	224	0,0335805357	1
HS3ST3B1	0,0019916386	26	0,0335805357	1
PYCARD	0,0019910184	21	0,0335805357	1
ARTN	0,002000541	27	0,0336655025	1
KIAA0040	0,0020300004	20	0,0341208232	1
UBXN2A	0,0020340217	20	0,0341480021	1
PSMD6	0,0020364536	19	0,034148465	1
NUDT16P1	0,0020452736	12	0,0342559209	1
TSPY26P	0,0020553115	11	0,0343834968	1
HELZ	0,0020899215	17	0,0349213596	1
ADAP2	0,0020992411	14	0,035035866	1
CXorf66	0,0021152809	7	0,0352621294	1
DCTD	0,0021241451	41	0,0353683849	1
CGRRF1	0,0021354816	14	0,0355155098	1
SORT1	0,0021594367	14	0,0358719066	1
PPARA	0,0021644907	15	0,0359138567	1
PRKAB1	0,0021741385	19	0,0359898483	1
CNTNAP5	0,002173954	13	0,0359898483	1
C19orf6	0,0021840113	20	0,0360692	1
PBX3	0,0021833247	15	0,0360692	1
SLC38A2	0,0021872722	32	0,0360810993	1
PAFAH1B2	0,0021938905	16	0,0361154378	1
SMG7	0,0021944394	6	0,0361154378	1
SLC12A4	0,0021993436	24	0,0361351066	1
TMBIM4	0,0022007229	7	0,0361351066	1
ITGB2	0,002218155	27	0,036347923	1
CAPZB	0,0022188023	13	0,036347923	1
GPS1	0,0022223667	19	0,0363643714	1
GABARAP	0,0022304489	19	0,036454621	1
CDK5R1	0,0022370495	12	0,0365204759	1
CAMK2G	0,0022476764	19	0,0366518342	1
ERGIC3	0,0022585521	15	0,0367306551	1
TP53I3	0,0022602684	12	0,0367306551	1
PLOD3	0,0022570925	9	0,0367306551	1
DCDC2	0,0022664373	17	0,0367830619	1
WDR72	0,002268673	9	0,0367830619	1
FLJ13197	0,0022786971	19	0,0368614299	1
HES3	0,0022773854	32	0,0368614299	1
PITPNM2	0,0022817921	17	0,0368695036	1
BOD1	0,0023049568	17	0,0371330954	1
NR5A1	0,0023059488	15	0,0371330954	1
PRRG3	0,0023052267	16	0,0371330954	1
IL18R1	0,0023136359	16	0,0372146893	1
ZFYVE28	0,0023196614	61	0,0372694014	1
ITGB1BP1	0,0023253671	37	0,0373188576	1
C19orf73	0,002343323	7	0,0375645782	1
GSPT2	0,0023537071	9	0,0376584556	1
PARP15	0,002354482	10	0,0376584556	1
SUGP1	0,0023696902	16	0,0377317374	1
LRP2	0,002364448	21	0,0377317374	1
HSF1	0,002366986	7	0,0377317374	1
TFDP2	0,0023686416	7	0,0377317374	1
RAI2	0,0023770873	14	0,0377937169	1
ATP5H	0,0023789047	6	0,0377937169	1
RFX4	0,0023825912	42	0,0378099914	1
TLX3	0,0024029531	38	0,0380905613	1
FGFRL1	0,0024100597	92	0,0381606213	1
RAPGEF4	0,0024298076	8	0,0383877161	1
FBLL1	0,0024293339	13	0,0383877161	1
FAM159A	0,0024349868	10	0,0384267966	1
LRRC43	0,0024465496	11	0,0385236624	1
TOP3B	0,0024438908	15	0,0385236624	1
ASPSCR1	0,0024588319	48	0,0386741849	1
MRPS23	0,0024840794	23	0,0390199966	1
KCNS3	0,00248871	20	0,0390199966	1
UBC	0,0024890598	30	0,0390199966	1
ZNF367	0,0024993582	11	0,0391382414	1
PMEPA1	0,0025336372	47	0,0395442306	1
C8orf33	0,0025321355	16	0,0395442306	1
GPS2	0,0025330803	20	0,0395442306	1
FTSJ3	0,0025408426	9	0,0396131582	1
PANX2	0,0025699602	32	0,040023185	1
MRPL55	0,002582717	17	0,0401777979	1
PTPRT	0,0026008822	23	0,0403719445	1
SLMO1	0,0025982334	33	0,0403719445	1
GUK1	0,0026071836	24	0,0404255771	1
SYNPO	0,0026217508	21	0,0405728226	1
EGFL6	0,0026281065	12	0,0405728226	1
DLG4	0,0026234716	24	0,0405728226	1
ZCCHC18	0,0026275715	10	0,0405728226	1
CD63	0,0026426445	23	0,0406646589	1
ZNF343	0,0026405747	22	0,0406646589	1
POLR2L	0,0026372772	12	0,0406646589	1
IFT27	0,0026615087	10	0,0408668214	1
STXBP3	0,002661537	11	0,0408668214	1
SYN3	0,0026675559	13	0,0409150072	1
CFLAR	0,0026775686	30	0,0409800721	1
DGKA	0,002674747	23	0,0409800721	1
ATP6V1A	0,0026811515	7	0,0409907377	1
GRIK2	0,0026968749	38	0,04114255	1
MKRN1	0,0026952102	14	0,04114255	1
GINS1	0,0027007739	13	0,0411578232	1
FAM129B	0,0027116657	5	0,041279515	1
RFPL4B	0,0027239309	11	0,04137753	1
GNPNAT1	0,0027233674	14	0,04137753	1
GPR133	0,0027305511	39	0,0414337796	1
ATP6V1G1	0,002743546	9	0,0415770673	1
SLC19A1	0,0027458487	49	0,0415770673	1
CHCHD8	0,0027764508	10	0,0419956659	1
UTS2R	0,0027946121	22	0,0422253997	1
CSMD1	0,0027977469	28	0,0422278421	1
COQ10A	0,0028009247	20	0,042230927	1
MRPS16	0,0028113149	6	0,0423426352	1
WBSCR27	0,0028815592	17	0,0433546448	1
BTBD3	0,0028975651	22	0,0435493309	1
SLC27A5	0,0029072213	20	0,0436482701	1
COL7A1	0,0029668042	17	0,0444957973	1
WDR26	0,0029743077	18	0,0445612785	1
PRR16	0,0029777607	18	0,0445660014	1
TCEB2	0,0029848241	19	0,0446246917	1
FGD1	0,0030077214	13	0,0449197334	1
EP400	0,0030265615	21	0,0451229661	1
CCDC56	0,0030276834	7	0,0451229661	1
ARPP21	0,0030379155	13	0,0452280026	1
PDE3B	0,0030477015	8	0,0453261822	1
LMO7	0,0030576445	8	0,0454118135	1
FOXC1	0,0030598539	93	0,0454118135	1
FUK	0,0030919633	20	0,0458404532	1
SYNPR	0,0031004644	12	0,0458868435	1
TMEM214	0,0031015539	16	0,0458868435	1
TMEM98	0,0031214331	13	0,0461328966	1
WNT11	0,0031343539	37	0,0462757052	1
BSND	0,0031445882	18	0,0463304842	1
FIBP	0,003143591	11	0,0463304842	1
GALNT14	0,0031666197	16	0,0466067347	1
TNPO1	0,0031701104	25	0,0466098119	1
AS3MT	0,0031864684	28	0,0467052747	1
PSEN1	0,0031839955	9	0,0467052747	1
BAALC	0,0031854162	8	0,0467052747	1
ANKRD29	0,0031967415	8	0,0468075466	1
ABP1	0,0032068032	8	0,0468582569	1
OBFC2B	0,0032045169	19	0,0468582569	1
KDM2A	0,0032277044	22	0,0471151955	1
KCNQ5	0,0032435147	21	0,0472488603	1
CETN3	0,0032420633	14	0,0472488603	1
HHLA1	0,0032536735	10	0,047348283	1
FIGNL1	0,0032680942	34	0,0473640227	1
RNF165	0,0032582136	12	0,0473640227	1
IDH3B	0,0032665094	16	0,0473640227	1
MCM6	0,0032671577	16	0,0473640227	1
GNAI2	0,0032730924	28	0,0473881054	1
STAT1	0,0032764718	19	0,0473887263	1
TBC1D9B	0,0032947542	20	0,0475607585	1
B3GNT1	0,0032950635	6	0,0475607585	1
PSAT1	0,0033180272	7	0,0478435947	1
PTGER4	0,0033238203	22	0,0478535658	1
RDM1	0,0033254573	14	0,0478535658	1
GREM2	0,0033581763	12	0,0482754835	1
C1QB	0,0033974443	10	0,0487137019	1
PHKA2	0,0034067121	16	0,0487137019	1
UBXN11	0,0034092389	17	0,0487137019	1
RGN	0,0033955773	10	0,0487137019	1
C11orf85	0,0034082961	10	0,0487137019	1
NNT	0,003408613	13	0,0487137019	1
USP51	0,003412928	13	0,0487174028	1
SGMS1	0,0034202045	23	0,0487440832	1
TXNRD3	0,003421661	8	0,0487440832	1
PRDM5	0,0034287865	15	0,048794925	1
TRAPPC1	0,003432101	9	0,048794925	1
GCHFR	0,0034522702	12	0,0490325941	1
JARID2	0,003475417	36	0,0493120358	1
AFF2	0,0035287511	19	0,0500188148	1
MST1R	0,0035471039	29	0,0502020632	1
C1QTNF9	0,0035487483	7	0,0502020632	1
CDK8	0,00355931	11	0,0502369187	1
KCNC2	0,0035577558	14	0,0502369187	1
C1QL4	0,0035618234	23	0,0502369187	1
ARV1	0,0035791716	10	0,0504315214	1
RXRA	0,0036029609	38	0,0507164058	1
CSDA	0,0036521038	13	0,051357257	1
WDR60	0,0036712899	52	0,0515741677	1
DCBLD1	0,0036784223	21	0,0515741677	1
CSNK1E	0,0036765381	25	0,0515741677	1
FOXE1	0,0036898963	23	0,0516351025	1
PSMA6	0,0036900394	11	0,0516351025	1
NODAL	0,0037236953	31	0,0519524996	1
PTPN1	0,0037214325	13	0,0519524996	1
C14orf2	0,0037187562	12	0,0519524996	1
LOC399744	0,0037312112	10	0,0520062739	1
CACNA1A	0,0037454716	54	0,0521027753	1
GMFB	0,0037428196	11	0,0521027753	1
IL17RC	0,0037657543	15	0,0523336674	1
WFDC2	0,0037804828	16	0,0524869969	1
MARK2	0,003800198	17	0,0527091915	1
GATSL3	0,0038196191	13	0,0529268782	1
CYP24A1	0,0038257872	14	0,0529606781	1
MYCBP	0,0038307358	14	0,0529775467	1
OTOP1	0,0038392852	21	0,0530441319	1
C5orf42	0,0038455116	17	0,053078524	1
CLSTN2	0,0038775452	16	0,0534687133	1
PPID	0,003885437	15	0,0535255695	1
CHID1	0,0038952177	24	0,0536083104	1
POLQ	0,0039171537	16	0,0538580198	1
BRI3	0,0039249686	16	0,0539132775	1
EBF2	0,0039510463	61	0,0540623412	1
SLC35D2	0,0039509473	4	0,0540623412	1
RIMBP2	0,0039424213	89	0,0540623412	1
SPR	0,00394926	23	0,0540623412	1
CCDC13	0,0040044753	13	0,0546966086	1
EPRS	0,0040051027	16	0,0546966086	1
HJURP	0,0040107367	15	0,0547209344	1
FBXW5	0,0040201514	17	0,0547967468	1
FOXC2	0,0040417687	33	0,0550385819	1
SFMBT2	0,0040530722	48	0,0551210729	1
LPGAT1	0,0040555883	16	0,0551210729	1
LIME1	0,0040786114	15	0,0553809921	1
FAM59B	0,0041028647	34	0,0556571038	1
MRPL34	0,0041340894	12	0,0560271671	1
TXNRD1	0,0041437314	34	0,056104306	1
SLC40A1	0,0041929754	15	0,0567169806	1
PPM1G	0,0042019068	13	0,056740008	1
TMEM97	0,0042066626	21	0,056740008	1
STS	0,004203465	2	0,056740008	1
AGXT2L2	0,0042217814	14	0,0568359816	1
C2CD4B	0,0042206978	12	0,0568359816	1
FAM18A	0,0042276695	12	0,0568613547	1
PPPDE2	0,0042499742	12	0,0571072688	1
DLG1	0,0043003602	14	0,0577296936	1
BCL2L13	0,0043065386	13	0,0577580433	1
MPDU1	0,004312342	15	0,0577813146	1
ANPEP	0,004352637	9	0,0582662612	1
PFN2	0,004373742	11	0,0584936513	1
LSM11	0,0043853034	11	0,0585930996	1
SEMA3F	0,0043910347	12	0,0586145359	1
RANBP10	0,0043982523	7	0,0586557535	1
PRAC	0,0044091808	28	0,0587463372	1
LOC440518	0,0044180192	14	0,0588089283	1
CDC20	0,0044304329	24	0,0588638346	1
NIPAL4	0,0044264269	15	0,0588638346	1
HOXB2	0,0044373578	31	0,0589007405	1
LYPD6	0,0044422515	18	0,0589106431	1
C19orf26	0,0044614953	32	0,0589132706	1
TMED10	0,0044628415	14	0,0589132706	1
NPTX1	0,0044631894	18	0,0589132706	1
DENND1C	0,004455869	10	0,0589132706	1
RP9P	0,0044610662	10	0,0589132706	1
UROS	0,0044861536	6	0,0591614115	1
SFXN1	0,0044942087	14	0,0592126581	1
FGF4	0,0045039075	18	0,0592854476	1
SLC39A6	0,0045264582	9	0,0595271161	1
SCCPDH	0,0045314028	13	0,0595370151	1
C17orf108	0,0045409565	4	0,0596073985	1
ACBD6	0,0045515578	13	0,0596913907	1
COL6A5	0,0045579939	9	0,0597206526	1
FAM47C	0,0045790318	43	0,059941004	1
DOK6	0,0045839834	22	0,0599505673	1
FYCO1	0,0046044416	11	0,0601627263	1
BLCAP	0,0046196008	87	0,0602499453	1
LSM10	0,0046179377	19	0,0602499453	1
POTEB	0,0046256833	1	0,060273927	1
TTC36	0,0046381969	5	0,0603815864	1
GON4L	0,0046605439	14	0,0605895438	1
HOXD4	0,0046654414	21	0,0605895438	1
LRGUK	0,004666969	13	0,0605895438	1
KCTD1	0,0046814905	41	0,0607225658	1
DLL3	0,0047213493	20	0,06118369	1
UBE2I	0,0047261916	49	0,0611906103	1
NRXN3	0,0047339701	16	0,0612354984	1
PLEK2	0,004745637	10	0,0613305566	1
CHAF1B	0,0047592453	12	0,0614204444	1
KCTD17	0,0047612412	10	0,0614204444	1
ZNF121	0,0047777147	16	0,0615211988	1
RRAS2	0,0047750717	33	0,0615211988	1
PCDH19	0,0048339038	25	0,0620720358	1
CDH9	0,0048374419	8	0,0620720358	1
IDE	0,0048318271	19	0,0620720358	1
UTP6	0,0048379739	15	0,0620720358	1
C1orf182	0,0048616693	14	0,0623197549	1
SNORD42B	0,0048714767	6	0,0623891645	1
PROKR2	0,0049114721	14	0,0628376003	1
GPR12	0,00491534	19	0,0628376003	1
ASB13	0,0049284122	19	0,0629480559	1
RIN1	0,0049591237	24	0,0632834086	1
NFKBIB	0,0049758992	16	0,0633349217	1
GPX7	0,0049702058	13	0,0633349217	1
NPBWR2	0,0049765382	20	0,0633349217	1
ANXA7	0,0049896823	17	0,063445352	1
NOSIP	0,005010832	10	0,0635494586	1
PPP4C	0,0050095927	13	0,0635494586	1
C11orf1	0,0050112929	12	0,0635494586	1
TMEM9	0,0050172182	20	0,0635678412	1
SLC7A11	0,0050222776	12	0,0635752312	1
ZNF780A	0,0050668538	10	0,0640823902	1
ADAM32	0,0050832879	13	0,0642330405	1
CAT	0,0051122035	15	0,0645410007	1
CLTC	0,0051180709	15	0,064557692	1
NR2F1	0,005130934	54	0,0646625161	1
IDH2	0,0051493719	11	0,0648373484	1
CRLS1	0,0051697396	19	0,0650361489	1
GMIP	0,0051841588	19	0,0651598294	1
AP2S1	0,0052115922	22	0,0654467239	1
DCTN3	0,0052164289	10	0,0654495934	1
TST	0,0052356705	6	0,0656330342	1
PDZRN4	0,0052489771	19	0,0657418187	1
CWH43	0,0052614226	13	0,0658396344	1
DRAP1	0,0052773501	8	0,0659808135	1
ZCRB1	0,0052961325	22	0,0661158096	1
LRRC40	0,0052974577	11	0,0661158096	1
SOX10	0,0053071983	7	0,0661792247	1
PI16	0,0053169864	11	0,066185064	1
KLF4	0,0053156982	24	0,066185064	1
ELP2	0,005348914	11	0,0665241901	1
P2RX6	0,0053675924	6	0,0666980885	1
ABCG1	0,0053772733	15	0,0667599766	1
HAMP	0,0054046068	15	0,0669822257	1
GNG13	0,0054028148	20	0,0669822257	1
SPRY2	0,0054309695	35	0,0671928062	1
LDLR	0,0054310597	29	0,0671928062	1
CR1	0,0054500792	15	0,0673694293	1
TROAP	0,0054631713	20	0,0674725413	1
PLEKHN1	0,0054826015	18	0,0676506931	1
REEP4	0,0054968194	19	0,0676506931	1
ZNF710	0,0055060976	15	0,0676506931	1
SFRP5	0,0055061748	24	0,0676506931	1
MAP1S	0,0054881339	22	0,0676506931	1
RPS10	0,0055036131	6	0,0676506931	1
NUDT17	0,0055293844	8	0,0678028108	1
FGF11	0,0055326803	32	0,0678028108	1
SCML4	0,0055328774	16	0,0678028108	1
SLC6A15	0,0055695288	24	0,0681343815	1
CRTC2	0,0055673495	16	0,0681343815	1
WDSUB1	0,0055852371	9	0,0682677475	1
C2orf42	0,0056126067	17	0,0685432963	1
TMED1	0,0056461677	15	0,0688939176	1
ELMOD2	0,0056538319	14	0,068928219	1
C12orf5	0,0056719768	14	0,0689718201	1
TFRC	0,0056690853	20	0,0689718201	1
PFAS	0,0056687218	12	0,0689718201	1
PPP1R3C	0,0056804104	21	0,0690152853	1
DMWD	0,0056959005	18	0,069144337	1
EIF4G1	0,0057168506	20	0,0693393928	1
SDHA	0,0057236098	9	0,0693621419	1
NRN1	0,0057392778	89	0,0694927223	1
ZNF642	0,0057696375	13	0,0697414144	1
PCSK1	0,0057654854	18	0,0697414144	1
DIAPH2	0,005775015	12	0,0697470559	1
DYDC1	0,0058076306	10	0,0700292246	1
BID	0,0058082469	14	0,0700292246	1
FAM49A	0,0058181008	9	0,0700292246	1
UCP2	0,0058151532	12	0,0700292246	1
SLC6A16	0,0058362651	11	0,0701289955	1
RAB40AL	0,0058339893	11	0,0701289955	1
FAM176A	0,0058949151	21	0,0707615146	1
NMB	0,0058988688	17	0,0707615146	1
PIP5K1A	0,0059166284	18	0,0709146611	1
RBM42	0,005961606	16	0,0713934995	1
SPNS1	0,0059860705	15	0,0716254332	1
FAM188B	0,0059961022	13	0,0716254332	1
MBOAT1	0,005995812	8	0,0716254332	1
FAM9A	0,0060236407	24	0,0718619167	1
CIDEB	0,0060260186	9	0,0718619167	1
GPKOW	0,0060318838	15	0,0718715148	1
EPHX2	0,0060541726	13	0,0720766252	1
GATA3	0,0060729837	45	0,0722400233	1
PLXNB3	0,0060809122	20	0,0722738036	1
UBAP2L	0,0061031276	17	0,0724165152	1
DISP1	0,0061082155	10	0,0724165152	1
SLC15A3	0,0060992889	9	0,0724165152	1
HNRNPUL2	0,0061254143	7	0,0725598488	1
NRARP	0,0061343212	37	0,0726048039	1
SNTG2	0,0062022448	26	0,0733476129	1
PLA2R1	0,006209296	16	0,0733699099	1
HOOK1	0,0062401479	14	0,0736731679	1
C3orf26	0,0062515334	19	0,0736850862	1
MYBPC1	0,0062477484	6	0,0736850862	1
SPDEF	0,0062714855	7	0,0738589625	1
ART5	0,0062902917	13	0,074019066	1
BCAS4	0,0063086422	21	0,0741735469	1
FGR	0,0063192197	25	0,0741751055	1
SSBP4	0,0063169469	13	0,0741751055	1
EIF2AK2	0,0063340954	16	0,0742883213	1
FUCA1	0,0063476262	23	0,07438559	1
C6orf226	0,0063719502	13	0,0746090753	1
GSTO1	0,006401186	13	0,0748896582	1
DNAH3	0,0064129227	8	0,074965219	1
CMPK2	0,0064222189	14	0,0750121509	1
DCAF7	0,0064301311	22	0,0750428529	1
FBXO44	0,0064595633	9	0,0753244478	1
CALR	0,0064828331	15	0,0754718676	1
RNASEH2A	0,006482144	14	0,0754718676	1
TRIM71	0,0064972281	40	0,0755775024	1
LIN28B	0,006519834	27	0,0757474121	1
DNASE2	0,0065225012	33	0,0757474121	1
G6PC3	0,0065282302	11	0,0757520051	1
THOP1	0,0065698827	37	0,0758634504	1
POLR3B	0,0065574256	18	0,0758634504	1
NCAPH	0,0065557128	14	0,0758634504	1
EEF1DP3	0,0065457435	11	0,0758634504	1
PPP2R2A	0,0065676407	23	0,0758634504	1
FGF21	0,0065629768	9	0,0758634504	1
GPN3	0,006597182	14	0,076116796	1
COL6A1	0,00661322	70	0,0762399059	1
TAF7	0,0066331828	15	0,0763461062	1
MORN5	0,0066288039	4	0,0763461062	1
TNFRSF13C	0,0066746159	10	0,0766986807	1
WDR54	0,0066721787	13	0,0766986807	1
DBN1	0,0066862005	14	0,0767696895	1
HNRNPU	0,0067155741	21	0,0770446684	1
ARL4D	0,006739962	19	0,0772620503	1
PRKD1	0,0067479149	12	0,0772908344	1
SERP1	0,0067539872	3	0,0772980501	1
ACP5	0,0067601043	16	0,0773057663	1
FIG4	0,0067738177	10	0,0774002676	1
VENTX	0,006790091	50	0,0774425082	1
GLT8D1	0,0067953532	17	0,0774425082	1
PLXDC2	0,0067993246	16	0,0774425082	1
RNF123	0,0067909486	12	0,0774425082	1
ZNF667	0,0068122381	10	0,077527418	1
CLN5	0,0068675539	17	0,0779532246	1
CDC34	0,0068670479	24	0,0779532246	1
NDUFC2	0,0068716072	18	0,0779532246	1
UQCRC1	0,0068589506	10	0,0779532246	1
AARS	0,0069175218	15	0,0784114627	1
RETSAT	0,0069279933	12	0,078467535	1
NKIRAS2	0,0069447203	17	0,0785665227	1
TMEFF1	0,0069477964	5	0,0785665227	1
COX7A2L	0,0069903294	15	0,0789842493	1
ABHD2	0,006995859	14	0,0789842493	1
C15orf42	0,0070660316	15	0,0797131425	1
CDADC1	0,0070729951	15	0,079728372	1
POU2F1	0,0070970079	35	0,0797458884	1
ADAM8	0,0070968435	47	0,0797458884	1
BEGAIN	0,0070853752	43	0,0797458884	1
CBFA2T2	0,0070929243	18	0,0797458884	1
ZNF500	0,0071226709	25	0,079970984	1
HMGCLL1	0,0071419042	12	0,0801235908	1
HN1	0,0071917362	13	0,0806189654	1
CHPT1	0,0072432773	14	0,0811327027	1
DAG1	0,0072549772	10	0,0811997172	1
IL17RA	0,0072734197	19	0,0812598868	1
ZNF732	0,0072662198	13	0,0812598868	1
CAPNS1	0,0072775171	20	0,0812598868	1
KCNC3	0,007295566	23	0,0813801901	1
TMPO	0,0073040968	7	0,0813801901	1
CLTB	0,0073054807	11	0,0813801901	1
BAI2	0,0073154647	38	0,0814048973	1
SNORD75	0,0073191617	3	0,0814048973	1
PRIC285	0,0073681117	46	0,0818852033	1
NOC4L	0,0073966841	53	0,0821384704	1
SLU7	0,0074026078	10	0,0821400302	1
C22orf25	0,007434672	13	0,0823896828	1
SAC3D1	0,0074367087	19	0,0823896828	1
LAMP3	0,0074772621	22	0,0827743991	1
MEIS2	0,0075105145	68	0,0830777555	1
PRDM10	0,0075233511	17	0,0831549855	1
RRAS	0,0075304944	15	0,0831692164	1
BLK	0,0075367999	10	0,08317418	1
C2orf18	0,0075619124	15	0,083386523	1
SHH	0,0076150215	84	0,0838046349	1
ARHGAP40	0,007620994	19	0,0838046349	1
RUNDC3A	0,0076234308	22	0,0838046349	1
SBF1	0,0076176523	46	0,0838046349	1
ADRB1	0,0076410078	10	0,0838680322	1
FBXO16	0,0076370827	1	0,0838680322	1
CMPK1	0,0076592735	15	0,0840036001	1
PM20D1	0,0076722408	13	0,0840808917	1
RRP15	0,0076816922	24	0,0841195638	1
ZNF362	0,0076883637	26	0,0841277579	1
STX7	0,007700737	14	0,0841982818	1
BEND5	0,0077276309	19	0,0844273398	1
EXO1	0,0077425881	16	0,0845257328	1
PPCS	0,0077688995	8	0,0847478338	1
THAP1	0,0077791751	15	0,0847948002	1
ATF5	0,0077929074	6	0,0848143018	1
RESP18	0,0077898133	21	0,0848143018	1
BPHL	0,0078127682	14	0,0849653502	1
BCAM	0,0078314335	15	0,0851031753	1
SLC25A35	0,0078459313	8	0,0851955368	1
TRIM28	0,0079100676	17	0,0858263486	1
TRIM58	0,0079288571	17	0,0859645472	1
LIN9	0,0079803749	21	0,0864571052	1
FAM190B	0,0080454838	22	0,0867653808	1
DNAJC6	0,0080355449	29	0,0867653808	1
DACH2	0,0080184146	15	0,0867653808	1
TBRG4	0,0080430943	17	0,0867653808	1
PARD6B	0,0080300349	16	0,0867653808	1
SUFU	0,0080222019	11	0,0867653808	1
POU2F3	0,0080667744	13	0,0868630752	1
RAB32	0,0080662483	25	0,0868630752	1
DST	0,0080728997	38	0,086863178	1
G2E3	0,0080870593	14	0,0869496614	1
C4orf27	0,0080993671	22	0,0869503482	1
NDUFAF4	0,0080946464	17	0,0869503482	1
IRGC	0,0081606257	21	0,0875418179	1
APBB1IP	0,0081790299	20	0,0876730276	1
ATM	0,0082020041	5	0,0878529895	1
USP29	0,0082092158	42	0,0878639726	1
METTL2B	0,0082188743	21	0,0879011086	1
CHD5	0,0082334708	57	0,0879909605	1
DMRTC2	0,008300312	7	0,0886385955	1
BUD13	0,0083082273	22	0,0886564627	1
CCDC104	0,0083521167	16	0,0890578929	1
ADIPOR2	0,0083602115	14	0,089077332	1
AUTS2	0,0083782477	59	0,0891357697	1
KIAA0319L	0,0083740617	18	0,0891357697	1
CAMLG	0,0084050301	15	0,0893537746	1
GPR162	0,0084659201	12	0,0898665649	1
RNF2	0,0084616764	11	0,0898665649	1
SH3GL2	0,008513102	12	0,0902325278	1
LHFPL3	0,0085097147	6	0,0902325278	1
RALYL	0,008524752	21	0,0902886294	1
ICAM1	0,0085456034	16	0,0904420306	1
MMP25	0,0085973157	16	0,0907863758	1
NLGN4X	0,0085960791	16	0,0907863758	1
SORCS3	0,0085929538	24	0,0907863758	1
SLC25A11	0,0086241241	7	0,091001809	1
MBNL1	0,0086313134	7	0,0910100546	1
FAM32A	0,008675426	16	0,0914073261	1
CHP2	0,0086984584	14	0,0915820645	1
MYOZ3	0,0087111416	19	0,0916476622	1
ADAMTSL5	0,0087524707	32	0,0920143158	1
HLA-DPB2	0,008759387	42	0,0920189152	1
SEC22A	0,0087798649	14	0,0921658696	1
CRISPLD1	0,00881321	13	0,0924192009	1
ANAPC10	0,0088170117	9	0,0924192009	1
DNASE1L1	0,0088417023	19	0,0926096596	1
DOCK3	0,0088585044	3	0,0927172722	1
MTHFD1	0,0088865459	15	0,0928751298	1
LEPREL4	0,0088866649	21	0,0928751298	1
ACOT6	0,0088984869	8	0,092930301	1
CENPI	0,0089214487	11	0,0930610596	1
CUZD1	0,008924112	19	0,0930610596	1
ANKMY2	0,0089562263	12	0,0932590041	1
DNAJC14	0,0089497696	13	0,0932590041	1
TMEM93	0,0089879607	12	0,0935208837	1
OPTN	0,0090177204	8	0,0937618466	1
EDA	0,0090341774	20	0,0938642443	1
MMACHC	0,0090409863	7	0,0938663217	1
RPGR	0,0090527717	13	0,0939200263	1
GRIA4	0,0090672666	20	0,0940017424	1
LTBP1	0,0090876311	11	0,0940902259	1
PRAME	0,0090890509	8	0,0940902259	1
NDUFV3	0,0091038746	13	0,0941750406	1
MFSD3	0,009137998	20	0,0941850401	1
ARHGEF18	0,0091297062	38	0,0941850401	1
BSCL2	0,0091241122	27	0,0941850401	1
UBE2L6	0,0091373369	15	0,0941850401	1
DHDH	0,0091169028	16	0,0941850401	1
CALU	0,0092313156	16	0,0950778643	1
ATP5E	0,0092407149	19	0,0951057055	1
CDC20B	0,0092564449	15	0,095198615	1
ARL8A	0,0093389378	14	0,0958388252	1
REPS2	0,0093255568	15	0,0958388252	1
CREB3L2	0,0093323278	6	0,0958388252	1
FAM3B	0,0093516928	22	0,095900428	1
ST8SIA3	0,0093867008	15	0,0961195402	1
MAST3	0,0093933621	7	0,0961195402	1
NDFIP1	0,009390152	14	0,0961195402	1
ARSK	0,0094068333	11	0,0961610112	1
SLFN5	0,0094109558	19	0,0961610112	1
IFITM1	0,0094198979	22	0,0961831844	1
DRD1	0,0094493048	13	0,0964141349	1
ASCC1	0,0094634932	14	0,0964308543	1
TMEM5	0,0094645223	16	0,0964308543	1
TMOD3	0,009494641	11	0,0966683774	1
GDNF	0,0095224799	43	0,0968823657	1
CDK2AP2	0,0095438304	14	0,0970300813	1
THAP2	0,0095668815	11	0,0971054365	1
PYDC1	0,0095717532	17	0,0971054365	1
SOS1	0,0095623015	13	0,0971054365	1
CREG2	0,0095915922	11	0,0972372473	1
FAM173A	0,0096028231	8	0,0972816665	1
C8orf40	0,0096479788	7	0,0976694534	1
MLXIP	0,0096780306	10	0,0979038948	1
MITF	0,0097213115	12	0,0982717345	1
PROP1	0,0097321866	14	0,0983116969	1
LAMB1	0,0097780574	17	0,0987048682	1
ATP6V0C	0,0098075298	11	0,098932064	1
RABAC1	0,0098282996	33	0,0990009496	1
SLC25A43	0,0098248996	13	0,0990009496	1
RPA2	0,0098654386	19	0,099265993	1
RPGRIP1L	0,0098685899	3	0,099265993	1
FAM168B	0,0098784164	12	0,0992945135	1
TMEM126A	0,009924547	13	0,0996876529	1
FAM54A	0,0099428588	17	0,0998010065	1
MLF2	0,0099719003	28	0,0999512353	1
PPP4R1L	0,0099660589	23	0,0999512353	1
DVL3	0,01000687	11	0,1002310117	1
C14orf23	0,0100475857	20	0,1005679072	1
GLRA1	0,0100719416	22	0,1006725195	1
SNX11	0,0100722136	12	0,1006725195	1
POFUT2	0,0101249687	41	0,1011286431	1
ZNF808	0,0101333444	27	0,1011411743	1
GABRG3	0,0101700451	26	0,1014068961	1
TMEM129	0,0101742468	10	0,1014068961	1
C2orf27B	0,0102062164	23	0,1016542018	1
KDELR3	0,0102510472	13	0,1020291684	1
MGRN1	0,0102778083	15	0,1022238877	1
PCBP2	0,0103072607	23	0,1024163863	1
FAM131B	0,0103115843	25	0,1024163863	1
FAM171A2	0,010381421	15	0,1029335651	1
PANK1	0,010399892	17	0,1029335651	1
ZHX3	0,0103946725	8	0,1029335651	1
STOX2	0,0103906375	19	0,1029335651	1
PARP6	0,0103890508	10	0,1029335651	1
NEURL	0,0104350897	44	0,1032100132	1
PCOLCE2	0,0104679719	16	0,103463191	1
TMEM159	0,0105251572	11	0,1039560557	1
MRPS2	0,0105398716	6	0,1040290453	1
NDUFAB1	0,0105658597	11	0,1042131289	1
PLEC	0,0106108667	142	0,1045844139	1
TTC28	0,010638394	9	0,1047830163	1
PRSS42	0,0106476078	26	0,1048010906	1
PTGS1	0,010655124	8	0,104802442	1
HIST1H2BM	0,0106772583	6	0,1049474742	1
C5orf15	0,0107102802	12	0,1050979014	1
CCDC144NL	0,0107147618	23	0,1050979014	1
ACY1	0,0107096295	5	0,1050979014	1
SSR3	0,0107259099	17	0,1051346433	1
ARHGEF9	0,0107405697	13	0,1051405471	1
GLB1	0,0107413176	9	0,1051405471	1
MAP7D3	0,0107962908	14	0,1056058664	1
LRRC16B	0,0108209506	9	0,1057742333	1
ME2	0,0108696214	11	0,1061769143	1
PIAS3	0,0108903122	10	0,1063059138	1
TRAPPC3	0,0109037469	17	0,1063179669	1
CD9	0,0109190804	12	0,1063179669	1
NPM3	0,010928975	12	0,1063179669	1
SPATA18	0,0109135558	25	0,1063179669	1
CAD	0,0109286459	11	0,1063179669	1
DMD	0,0109632691	23	0,1063601849	1
PDXDC1	0,0109513516	16	0,1063601849	1
COX8A	0,0109533585	13	0,1063601849	1
ZFPL1	0,0109616645	7	0,1063601849	1
SIRT6	0,0109947404	22	0,1064473738	1
PCDHB5	0,0109910177	18	0,1064473738	1
CDHR2	0,0109930501	7	0,1064473738	1
DOK1	0,0110631049	14	0,1070362933	1
TGOLN2	0,011169803	18	0,1079950383	1
MSN	0,0112046944	14	0,1081850947	1
C2orf40	0,0111992272	11	0,1081850947	1
RAB35	0,0112537062	24	0,1085845036	1
LIPA	0,011262722	19	0,1085977192	1
CHMP1A	0,0112930029	18	0,1087420481	1
KIAA1841	0,0112907197	17	0,1087420481	1
VAV3	0,011378772	13	0,1094936985	1
PRSS48	0,0113930001	8	0,1095563847	1
LRP6	0,0114605934	18	0,1096434737	1
DEGS2	0,0114665686	35	0,1096434737	1
C2orf73	0,011438259	11	0,1096434737	1
TMEM163	0,0114500984	16	0,1096434737	1
ZNF318	0,01146336	12	0,1096434737	1
ZC3H7B	0,011442897	11	0,1096434737	1
TMEM109	0,011471731	19	0,1096434737	1
TRDMT1	0,0114313042	11	0,1096434737	1
RAB14	0,011450715	4	0,1096434737	1
FOXM1	0,0114792541	4	0,1096434737	1
FAM65B	0,0115107201	18	0,1098701326	1
WDR16	0,0115382134	9	0,1100585931	1
CABLES1	0,0116137279	20	0,1107045486	1
RAB5C	0,0116481055	15	0,1108834066	1
SEC23B	0,0116418556	20	0,1108834066	1
PITX2	0,0116806954	114	0,1110481513	1
CYBASC3	0,0116810489	10	0,1110481513	1
FCHSD2	0,0116896877	13	0,1110559424	1
TAX1BP1	0,0117215052	17	0,1112837827	1
BRP44	0,0117668408	22	0,1115123426	1
C3orf67	0,0117691334	11	0,1115123426	1
RASGRP4	0,01176212	7	0,1115123426	1
MCM10	0,0118063665	18	0,1116416938	1
ZBED3	0,0117938044	11	0,1116416938	1
LPAR1	0,0118049716	8	0,1116416938	1
CDH4	0,0118401175	47	0,111886353	1
RNF11	0,0118862664	14	0,1121419953	1
LAMP1	0,011877971	35	0,1121419953	1
P2RX4	0,0118908572	11	0,1121419953	1
POMC	0,0119114018	44	0,1122612071	1
SMAP1	0,0119859806	16	0,1128522924	1
ETAA1	0,0119900098	10	0,1128522924	1
SLBP	0,0120531593	12	0,1129055534	1
ZDHHC1	0,012022445	11	0,1129055534	1
ELK3	0,0120592638	23	0,1129055534	1
SRRM4	0,0120313821	26	0,1129055534	1
ZFAND3	0,0120538328	10	0,1129055534	1
ZNF579	0,01202419	23	0,1129055534	1
MRPS21	0,0120549563	17	0,1129055534	1
FAM114A1	0,012057633	8	0,1129055534	1
SH3GL3	0,012093888	22	0,1131211523	1
UBAC2	0,0120982208	18	0,1131211523	1
HIST1H4H	0,0121259411	17	0,1133057507	1
SKA3	0,0121418339	4	0,1133796627	1
ZSCAN1	0,0121557903	25	0,1133858667	1
ERGIC1	0,0121584648	12	0,1133858667	1
SPATA17	0,0121783707	6	0,1134969815	1
TCF3	0,0121889747	61	0,1135213161	1
CDC42BPB	0,0122095208	38	0,1135637352	1
DPPA5	0,0122060095	13	0,1135637352	1
IRF2	0,0122637108	29	0,1139931181	1
RPAP3	0,0123456966	12	0,1146801363	1
CYBRD1	0,0123843186	17	0,1149637101	1
TMEM38B	0,0124451383	4	0,1154528404	1
ALG3	0,0124806604	14	0,1157068011	1
ASXL2	0,0124902959	14	0,1157205953	1
FOXA2	0,0125057202	25	0,1157328096	1
FERMT3	0,0125079112	20	0,1157328096	1
MIR503	0,0125165892	11	0,1157377055	1
CBX2	0,0125494016	30	0,1158792764	1
ZNF214	0,0125563759	9	0,1158792764	1
FAM162A	0,0125447676	7	0,1158792764	1
SUZ12	0,0126336343	9	0,1165165637	1
RCC1	0,0126541717	22	0,1166302406	1
MED10	0,0127351986	14	0,1171640137	1
TPD52L2	0,0127343705	14	0,1171640137	1
PTPRCAP	0,0127368329	20	0,1171640137	1
SLC25A48	0,0127871569	23	0,1174747669	1
EFR3B	0,0127851023	17	0,1174747669	1
SOCS1	0,0127981052	30	0,1174993456	1
YBX1	0,0128083074	13	0,1175170479	1
CHRNB2	0,0128314646	23	0,1176069778	1
TBPL2	0,0128512307	14	0,1176069778	1
SLC37A4	0,0128428081	20	0,1176069778	1
C18orf56	0,0128510539	11	0,1176069778	1
NUDT21	0,0129026268	8	0,1180012936	1
PCSK4	0,0129281987	23	0,1181590777	1
UBE2J2	0,012967236	21	0,1183024668	1
GNPAT	0,0129539404	10	0,1183024668	1
FAM194A	0,0129688756	10	0,1183024668	1
CBLN4	0,0129982066	14	0,1183712892	1
NHSL2	0,0129906428	18	0,1183712892	1
DAGLA	0,013001423	15	0,1183712892	1
KRT28	0,0130171757	9	0,1184387867	1
OCEL1	0,0130268949	20	0,1184513371	1
ADAMTS20	0,0130448742	16	0,1185044471	1
SKAP1	0,013049423	12	0,1185044471	1
MAP3K15	0,0130670875	16	0,1185133098	1
RSPH6A	0,0130611254	18	0,1185133098	1
SLC6A6	0,0130772444	14	0,1185297394	1
SPAG5	0,013087726	8	0,1185490892	1
DDHD1	0,0131264262	17	0,1187481725	1
YEATS2	0,0131243237	11	0,1187481725	1
CPPED1	0,0131712475	11	0,118926401	1
ST13	0,0131592413	10	0,118926401	1
WT1-AS	0,0131639039	4	0,118926401	1
SAT2	0,0131969602	8	0,1190153337	1
MTNR1A	0,0131978561	17	0,1190153337	1
C12orf44	0,0132133015	13	0,1190790113	1
SCGB3A1	0,013224205	20	0,1191017016	1
AMOTL2	0,0132398261	45	0,1191668249	1
TUBA1B	0,0132504709	19	0,1191871044	1
ACD	0,013261481	10	0,1192106423	1
KRT7	0,0133705755	16	0,1201152969	1
ZFAND2B	0,0133920923	12	0,1202325452	1
KRTAP10-12	0,0134089604	1	0,1203079368	1
SNORD78	0,0134582421	1	0,1206738719	1
C1orf222	0,0134733952	49	0,1207335221	1
PRUNE	0,0134841903	8	0,1207356754	1
DOC2B	0,013490637	60	0,1207356754	1
SLC7A2	0,0135114633	9	0,120845915	1
PCNT	0,0135335885	29	0,1209676254	1
SOX6	0,013561752	57	0,1211431221	1
CABP2	0,0135772774	17	0,1212055756	1
PHOX2A	0,0136055773	26	0,1213819183	1
SNX21	0,0136210545	18	0,1214437145	1
PRKAG2	0,0136308271	25	0,1214546035	1
NSL1	0,013696734	11	0,1219653376	1
ARF5	0,0137303969	10	0,1219939307	1
C1orf216	0,0137428916	21	0,1219939307	1
LAPTM5	0,0137344713	14	0,1219939307	1
E2F8	0,0137210868	19	0,1219939307	1
MAN1A1	0,0137122519	14	0,1219939307	1
CRELD2	0,0138176573	29	0,1225810031	1
CRELD1	0,013864518	18	0,1229199433	1
IL12A	0,0139463039	25	0,1234908691	1
ZBTB8B	0,0139421746	19	0,1234908691	1
KIAA1432	0,0139726424	4	0,1235991675	1
PLAA	0,0139759391	2	0,1235991675	1
PRDM15	0,0139894033	18	0,1236412543	1
DYM	0,0140461949	12	0,1240659865	1
UNC45A	0,01408449	25	0,1242498833	1
HSPB11	0,0140845112	7	0,1242498833	1
HS1BP3	0,0141122564	15	0,1244173669	1
DOCK10	0,0141243572	9	0,1244468025	1
TCTEX1D1	0,014238014	14	0,1253704354	1
CISD1	0,0142623352	16	0,1255067822	1
PRTN3	0,0143162609	28	0,1259033148	1
WDR18	0,0143264571	19	0,1259150183	1
HSD17B10	0,0143478654	21	0,1260251897	1
C16orf57	0,0143895914	10	0,1263135767	1
PROX1	0,0144160079	47	0,1263379706	1
C20orf112	0,0144190559	25	0,1263379706	1
AVL9	0,0144185917	7	0,1263379706	1
LOC84931	0,0144422888	41	0,1264635189	1
MEF2D	0,0144559458	25	0,1265051128	1
MED30	0,0144916255	11	0,1267392594	1
DENND5A	0,0145158136	13	0,1268726771	1
SIPA1	0,0145826898	27	0,1273788085	1
TYSND1	0,0146053795	16	0,1274711995	1
DCK	0,0146112168	13	0,1274711995	1
PSTPIP2	0,0146211027	16	0,1274791414	1
KCNK5	0,0146322732	13	0,1274982676	1
IARS2	0,0147261859	9	0,128237902	1
ZNF175	0,0147604102	10	0,1284571733	1
VDAC3	0,01478882	24	0,1285468851	1
SNORD44	0,0147887311	2	0,1285468851	1
LSM3	0,0148140854	9	0,12868774	1
ZDHHC16	0,0148865203	9	0,1292379262	1
ZNF454	0,0148982973	15	0,1292611587	1
GFRA2	0,0149116953	31	0,1292984182	1
CTH	0,014943483	14	0,1294949899	1
CDK1	0,0150117858	19	0,1300075575	1
GPR84	0,015103655	10	0,1307234689	1
RBM3	0,0151577988	16	0,1311121901	1
MUC2	0,0151785843	58	0,1312120714	1
CWC27	0,0152631709	26	0,1317828669	1
GADD45G	0,015259675	14	0,1317828669	1
OSR2	0,0152730287	46	0,1317878659	1
OPCML	0,0153184812	46	0,132064581	1
WDR47	0,015342291	19	0,132064581	1
MTHFSD	0,0153380116	8	0,132064581	1
PODXL2	0,0153362787	15	0,132064581	1
ATAD5	0,0153677071	17	0,1322032368	1
GNPDA1	0,0153930979	16	0,1323415066	1
GXYLT2	0,0154028893	7	0,1323455756	1
KIAA1267	0,0154831533	15	0,1328744566	1
KIAA1279	0,0154749907	14	0,1328744566	1
TOPBP1	0,0155574526	24	0,1332705064	1
NTRK2	0,0155510749	10	0,1332705064	1
PRR11	0,0155534772	10	0,1332705064	1
FAM98A	0,0155840776	15	0,1333419935	1
RNF146	0,0155845743	13	0,1333419935	1
TALDO1	0,0156479083	16	0,1338032763	1
KATNB1	0,0157576441	29	0,1344101178	1
PLA2G15	0,0157756577	14	0,1344101178	1
IL28B	0,0157645434	14	0,1344101178	1
TMEM44	0,0157703471	16	0,1344101178	1
DSTNP2	0,0157340998	7	0,1344101178	1
SPSB2	0,0157641495	7	0,1344101178	1
PTCD1	0,0158841507	10	0,1352533528	1
C11orf70	0,0159539538	14	0,1356554037	1
SLC16A9	0,0159600211	18	0,1356554037	1
NUDC	0,015953923	18	0,1356554037	1
CCDC58	0,0160407782	7	0,1362602711	1
UXT	0,0160707875	13	0,1364335893	1
TCP11	0,0161500725	17	0,1370247787	1
C1orf201	0,0162249039	8	0,1375774986	1
ADCY2	0,0162396563	12	0,1376204288	1
TAB2	0,0162499854	8	0,1376258457	1
ZNF260	0,0162818733	13	0,1378137343	1
NRD1	0,01630123	19	0,137895396	1
DHODH	0,0163790974	14	0,1384716195	1
WASF2	0,0163895376	20	0,1384772962	1
CHMP2A	0,0163992686	23	0,1384772962	1
POLDIP2	0,0164191428	7	0,138562736	1
WDR17	0,0164932572	16	0,1391055418	1
CRYAA	0,0165228562	30	0,1392724786	1
PPP1R14C	0,0165569495	16	0,1394770778	1
TSG101	0,0166351228	14	0,140052548	1
PF4V1	0,0166632343	9	0,1402061117	1
CSTB	0,0166743597	18	0,1402166556	1
BCL2L1	0,016721499	18	0,1403540739	1
MRP63	0,0167401113	14	0,1403540739	1
GLRX3	0,0167333653	39	0,1403540739	1
FZD7	0,0167165548	24	0,1403540739	1
FAM190A	0,0167198937	21	0,1403540739	1
MARK4	0,0167959314	11	0,1407390048	1
MYLK2	0,0168102367	18	0,140775821	1
ANP32E	0,0168999512	31	0,1413927735	1
GPLD1	0,0169038182	3	0,1413927735	1
LGI3	0,0169362454	13	0,1414973494	1
APCDD1	0,0169352295	28	0,1414973494	1
CCDC92	0,0170094011	14	0,142024999	1
C4orf38	0,017044125	9	0,14223132	1
ZDHHC7	0,0170688873	13	0,1423543195	1
CENPF	0,017095538	26	0,1424929147	1
ATRNL1	0,0171494147	14	0,142690766	1
CACNA1E	0,0171438318	15	0,142690766	1
TROVE2	0,0171420952	8	0,142690766	1
C7orf42	0,0171884624	27	0,1428482927	1
USP5	0,0171847341	11	0,1428482927	1
GRIN3B	0,0172145176	16	0,1429811657	1
DPYS	0,0172664507	15	0,1431600893	1
RAB1B	0,0172731494	64	0,1431600893	1
PTGER1	0,0172478967	23	0,1431600893	1
NDFIP2	0,0172763777	16	0,1431600893	1
STX16	0,0172872347	12	0,1431665273	1
LOC645166	0,0173139009	4	0,1433038084	1
C2orf28	0,0173267849	13	0,1433269224	1
SUGT1	0,0173766736	14	0,1436559347	1
KIAA1033	0,0173919649	19	0,1436987067	1
HIST1H4F	0,017409559	11	0,1437604452	1
DIAPH1	0,0174259227	22	0,1438119583	1
NRP2	0,0174464223	21	0,1438140077	1
CARNS1	0,0174448265	19	0,1438140077	1
PFKFB4	0,0174727515	16	0,1439475001	1
ATP5SL	0,0174959172	17	0,1440547893	1
TOP1	0,0175328993	17	0,1442756481	1
SIKE1	0,0175748186	14	0,1445368547	1
WDR74	0,0176381638	14	0,1449738662	1
RAB7A	0,0176570092	22	0,1449788452	1
SH3BGRL3	0,0176591848	15	0,1449788452	1
RRP9	0,0176735238	9	0,1450127435	1
EXOSC5	0,0176859641	8	0,1450310326	1
BTC	0,0178732254	14	0,1464820657	1
MAST1	0,0179275108	32	0,1468422349	1
PPFIA4	0,0179889362	11	0,1472604387	1
DAZAP1	0,0180160069	21	0,1473970885	1
ACTA1	0,0180560703	40	0,147470021	1
GXYLT1	0,0180517328	15	0,147470021	1
BLOC1S1	0,0180512321	4	0,147470021	1
AKR7L	0,0180970819	15	0,1476351833	1
GYG1	0,0180890538	12	0,1476351833	1
ZNF280B	0,0181202602	12	0,1477090763	1
C12orf65	0,0181269394	14	0,1477090763	1
XPR1	0,018138805	13	0,1477210137	1
KIF4A	0,018171159	5	0,1478996967	1
CDCA3	0,0182395821	14	0,1483715831	1
EAF1	0,0182927927	5	0,1487192529	1
ZNF761	0,01830478	8	0,1487315734	1
MKS1	0,0183336994	20	0,1488157771	1
ZNF24	0,0183568792	15	0,1488157771	1
AGL	0,0183570542	18	0,1488157771	1
IGFBP2	0,0183421622	16	0,1488157771	1
PCDHB3	0,0183842943	12	0,1489515866	1
SPATA5L1	0,0184294713	10	0,1492324866	1
HLA-H	0,0184684738	80	0,1493779805	1
TCTEX1D4	0,0184605476	9	0,1493779805	1
APLP1	0,018490021	27	0,1494671418	1
MORN2	0,01852509	7	0,1496654456	1
EFNA5	0,0185397209	25	0,149698497	1
RAB38	0,0186412307	13	0,1498399166	1
GATA6	0,018627015	39	0,1498399166	1
FAM59A	0,0185846464	34	0,1498399166	1
CACNA1F	0,0186096018	14	0,1498399166	1
TPD52	0,0186162348	20	0,1498399166	1
IRF6	0,0186161538	17	0,1498399166	1
GPR135	0,0186437232	18	0,1498399166	1
PGLS	0,0186521842	16	0,1498399166	1
OFD1	0,0186226856	7	0,1498399166	1
URGCP	0,0186868505	18	0,1499487787	1
PLOD1	0,0186810474	12	0,1499487787	1
C9orf167	0,0186985708	25	0,1499581035	1
SIX4	0,018798986	23	0,1506783284	1
TDRD5	0,0188197239	11	0,1507594692	1
LIMD2	0,0188740376	15	0,1511093324	1
CCDC23	0,0189396898	9	0,1512938213	1
NMNAT3	0,0189298866	13	0,1512938213	1
MBD4	0,018934927	12	0,1512938213	1
MRPL46	0,0189113344	9	0,1512938213	1
GSG1	0,0189844556	15	0,1514229557	1
NSUN7	0,0189746102	15	0,1514229557	1
HMGXB3	0,0189878395	9	0,1514229557	1
EXD2	0,0190475518	7	0,151805106	1
C15orf26	0,0190571361	19	0,151805106	1
TSEN34	0,0191091887	15	0,1519538517	1
NFATC2	0,0191451364	29	0,1519538517	1
C7orf59	0,0191361671	12	0,1519538517	1
GRIK1	0,0190920178	13	0,1519538517	1
VPS8	0,0191403875	17	0,1519538517	1
PHC3	0,0191608632	11	0,1519538517	1
ITGA9	0,0191613989	13	0,1519538517	1
C13orf27	0,0191117205	14	0,1519538517	1
SPIN2B	0,0191773354	13	0,1519787621	1
FAM189B	0,019185941	18	0,1519787621	1
UCHL5	0,0191995035	8	0,1520014206	1
SLC35B4	0,0193345771	13	0,1527302549	1
NXT1	0,0193086552	22	0,1527302549	1
MED8	0,0193315459	13	0,1527302549	1
PLCE1	0,0193221794	9	0,1527302549	1
VPS45	0,0193968152	13	0,153136724	1
RNF152	0,0194402635	14	0,1533944794	1
MIR34C	0,0194574132	3	0,1534445528	1
FAM40A	0,0194861986	17	0,1535862814	1
KCTD3	0,0195554555	10	0,1540010253	1
INO80C	0,0195713476	16	0,1540010253	1
TRAF2	0,0195704292	6	0,1540010253	1
C2orf43	0,0196193485	12	0,1542645442	1
TMEM179B	0,0196361204	13	0,1542645442	1
MAMSTR	0,0196374214	27	0,1542645442	1
RNF181	0,0197078638	16	0,1547323323	1
ZNF774	0,0197562218	14	0,1550263082	1
KLHL30	0,0198061497	46	0,1552788184	1
CYP1B1	0,0198102668	40	0,1552788184	1
ADCY7	0,0198270202	12	0,1553244168	1
HRH3	0,0198716766	28	0,1554509149	1
PUF60	0,0198691485	13	0,1554509149	1
EZH2	0,0198760024	14	0,1554509149	1
TATDN1	0,0198894364	12	0,1554703717	1
VAT1	0,0199083591	11	0,1555326866	1
RIOK3	0,0199747323	12	0,155965433	1
PPP2R5C	0,0199906099	20	0,1560036442	1
DEK	0,0200052477	19	0,1560285587	1
NDUFS6	0,0200157737	12	0,1560285587	1
METTL6	0,020027391	13	0,1560334804	1
TMEM60	0,0200911819	16	0,1561877706	1
UNC50	0,0200856231	10	0,1561877706	1
KPNA3	0,0200887579	17	0,1561877706	1
LANCL1	0,0200816132	11	0,1561877706	1
PUS1	0,0201022326	16	0,1561881892	1
LOC729603	0,0201587144	10	0,1562850548	1
MGA	0,0201552701	23	0,1562850548	1
SNORD52	0,0201448375	12	0,1562850548	1
TRAPPC6B	0,0201454651	12	0,1562850548	1
ADM	0,0201846156	33	0,1564004886	1
HSD17B4	0,0202335023	17	0,1566938023	1
ETNK2	0,0202517276	16	0,1567494752	1
EFCAB1	0,0203059713	55	0,15689727	1
GRM3	0,0203213589	5	0,15689727	1
FAM136A	0,0203260562	12	0,15689727	1
ZNF444	0,0202898398	17	0,15689727	1
CLDN4	0,0203209872	14	0,15689727	1
DAP3	0,0203732137	8	0,1571452914	1
RGS14	0,0203803159	15	0,1571452914	1
ORC6	0,0205105473	9	0,158063648	1
PSMD7	0,0205374094	18	0,1581848297	1
HSPA2	0,0205592147	35	0,1582669517	1
PRKCB	0,0205777513	16	0,1583238363	1
OSBPL7	0,0206503066	25	0,158752176	1
KLF8	0,0206557784	17	0,158752176	1
ATG4D	0,0206882125	14	0,1587551966	1
PAQR8	0,0206897042	20	0,1587551966	1
SPATA21	0,020678459	6	0,1587551966	1
COQ3	0,0207055095	12	0,1587906866	1
FAM55C	0,0207334144	17	0,1588769942	1
SNX25	0,0207391359	12	0,1588769942	1
OR13G1	0,0208250349	10	0,1592773134	1
C9orf25	0,0208146108	9	0,1592773134	1
KLK15	0,0208083203	9	0,1592773134	1
C3orf39	0,0208546339	29	0,1593320955	1
TSSK2	0,0208449262	14	0,1593320955	1
RLN3	0,0209092522	8	0,1595777047	1
GNRHR2	0,0209059084	4	0,1595777047	1
LSMD1	0,0209730583	11	0,1599787037	1
DHX30	0,0210250442	24	0,1602031671	1
RALB	0,0210141576	14	0,1602031671	1
ATP1B3	0,0210904535	13	0,1606153947	1
ZNF148	0,0211095048	21	0,1606314279	1
LACE1	0,0211176677	8	0,1606314279	1
NAB1	0,0211264879	12	0,1606314279	1
KCNH1	0,0211408815	14	0,1606548637	1
SPINT2	0,0211973996	15	0,1609982175	1
TMEM61	0,0212222631	14	0,1611009099	1
CDH22	0,0212387898	60	0,1611402414	1
PIK3AP1	0,0212948342	17	0,1614791936	1
RNF13	0,0213465513	12	0,1617428407	1
PIGO	0,0213523781	11	0,1617428407	1
RRAGD	0,0214885047	17	0,1625264334	1
APBB2	0,0214798691	36	0,1625264334	1
THOC7	0,0214901529	7	0,1625264334	1
TMEM101	0,0215199806	20	0,1626653991	1
PPIF	0,0215696071	29	0,1628777079	1
EGLN1	0,0215710039	13	0,1628777079	1
ELOVL1	0,0216367135	19	0,1632870576	1
DCAF15	0,021686987	29	0,1633895221	1
SLC36A4	0,0216963063	11	0,1633895221	1
GOLIM4	0,0216706026	13	0,1633895221	1
RPUSD4	0,0216810323	8	0,1633895221	1
MIB1	0,0217316376	14	0,163491788	1
LLGL1	0,0217329082	10	0,163491788	1
ELMO3	0,0217678124	12	0,1635810791	1
STAB1	0,021764642	19	0,1635810791	1
FITM2	0,021797139	14	0,1637148416	1
OPA1	0,021918651	18	0,164540486	1
NKAPP1	0,0219311358	11	0,1645472381	1
OPA3	0,0219569981	32	0,1646543003	1
PER3	0,0219900865	21	0,1648154081	1
SCG3	0,0221453064	11	0,1656957998	1
PUS7	0,0221633012	16	0,1656957998	1
C4orf45	0,0221526712	11	0,1656957998	1
ACTL6B	0,0221658818	6	0,1656957998	1
TMEM19	0,0221601149	12	0,1656957998	1
RPUSD1	0,0221869993	8	0,1657664133	1
CALML3	0,0222383901	14	0,1660630149	1
SHISA3	0,022285242	26	0,1663254296	1
LPHN3	0,0223491898	21	0,1667150958	1
MGC16121	0,0223761204	2	0,1668283664	1
CD72	0,022396647	12	0,1668937969	1
FOXQ1	0,0224191369	27	0,1669737813	1
BCL10	0,0224320696	6	0,1669825392	1
CNIH	0,022455808	17	0,1670716818	1
KIF1A	0,0224871273	43	0,1671926833	1
PSMD9	0,0224956149	7	0,1671926833	1
PPP1R2P9	0,0225231123	10	0,1673095001	1
SHC2	0,0226208676	39	0,1679478215	1
RPP40	0,0226807865	7	0,168129024	1
TIPIN	0,0226788199	11	0,168129024	1
PTPN6	0,0226777579	8	0,168129024	1
C19orf48	0,0226938277	18	0,1681379419	1
GARNL3	0,0227349688	13	0,1683549332	1
ZBTB7A	0,0229254668	58	0,1695500091	1
RHOD	0,022932167	23	0,1695500091	1
C19orf75	0,0229129047	9	0,1695500091	1
TSEN2	0,0229952053	15	0,1697509883	1
ZXDB	0,0229737745	10	0,1697509883	1
KHNYN	0,0229920244	12	0,1697509883	1
BPTF	0,0230190937	8	0,1697811275	1
SULT1A1	0,0230283355	15	0,1697811275	1
POGK	0,0230351498	12	0,1697811275	1
IFT80	0,0230896159	21	0,1700943024	1
CREB3	0,023113988	9	0,1701855733	1
DIS3	0,023201371	8	0,1707404521	1
LRRC8C	0,0232562361	6	0,1709117846	1
ENPP4	0,0232607533	12	0,1709117846	1
ADAM15	0,0232503713	13	0,1709117846	1
DCHS2	0,0232779713	32	0,1709498582	1
HAUS1	0,0233180787	13	0,1711559028	1
TMPPE	0,0234672625	7	0,1721619469	1
LRRN4CL	0,0234928361	14	0,1722605836	1
MMEL1	0,0235060196	31	0,1722683159	1
PSMC4	0,0235275661	13	0,1722716813	1
NDUFS8	0,0235307373	16	0,1722716813	1
MAPK7	0,0235640092	14	0,1723742173	1
NDUFB5	0,0235690157	6	0,1723742173	1
POLR1C	0,0236057383	8	0,1725539379	1
DEPDC1	0,0238074594	10	0,1737172268	1
PXMP4	0,0237890833	14	0,1737172268	1
KLHL15	0,0238047895	11	0,1737172268	1
ST7	0,0238138028	13	0,1737172268	1
SMC4	0,0238339154	13	0,1737746919	1
FAM163A	0,0239323974	24	0,1743137644	1
RNF166	0,0239218893	26	0,1743137644	1
GCAT	0,0239494938	14	0,1743488777	1
GRHPR	0,0239638998	5	0,1743643794	1
GPR137	0,0239929555	38	0,1743750847	1
TMCO1	0,0239795847	17	0,1743750847	1
TUFT1	0,0240022031	14	0,1743750847	1
ZNF605	0,0241062436	11	0,1745183158	1
PKN1	0,0240874407	27	0,1745183158	1
RB1CC1	0,0240986308	14	0,1745183158	1
ZSCAN4	0,0240470791	9	0,1745183158	1
LPCAT4	0,0240678408	9	0,1745183158	1
LRIG3	0,0241079304	15	0,1745183158	1
FAM86A	0,0240776372	15	0,1745183158	1
SLC4A1AP	0,0241858013	8	0,174992835	1
EFHC2	0,0242302118	17	0,1752248975	1
ZFR	0,0242478055	10	0,1752628915	1
EMD	0,0242888213	13	0,1754700554	1
SLED1	0,02437092	3	0,175973654	1
KLHDC5	0,0244161327	11	0,1762105346	1
TGIF1	0,0244432987	38	0,1763169989	1
EPHB2	0,0244576496	12	0,176330963	1
ADCYAP1R1	0,0245074784	19	0,1766005659	1
SNORD61	0,0245204257	3	0,176604263	1
MMP15	0,0245801476	41	0,176944671	1
ZDHHC18	0,0246387853	9	0,17715804	1
C16orf73	0,0246472074	10	0,17715804	1
C3orf14	0,0246416079	9	0,17715804	1
BBS5	0,0246814727	11	0,1773145959	1
SLC30A1	0,0247583559	14	0,1776871796	1
FAM124A	0,0247513142	19	0,1776871796	1
SLC16A13	0,0248118228	12	0,1779809691	1
VAT1L	0,0249755487	15	0,1790649761	1
KCNT2	0,0250091044	9	0,1792150909	1
CLDN3	0,0250441195	18	0,1793755062	1
BLVRA	0,0250829699	14	0,1794727566	1
CHRFAM7A	0,0250721869	10	0,1794727566	1
CCDC3	0,0251510865	11	0,1798695277	1
TMEM136	0,0252212905	13	0,1800909945	1
PHACTR3	0,0251976654	23	0,1800909945	1
FAM120C	0,0252081297	11	0,1800909945	1
SPG21	0,0252327733	12	0,1800909945	1
MED15	0,0252524969	24	0,1801412424	1
JPH1	0,0253302118	24	0,1806049191	1
ETV7	0,0253482836	12	0,1806430866	1
IMPACT	0,0253831756	18	0,1808010242	1
CCNY	0,025481891	7	0,1814131817	1
NRSN2	0,0255059016	11	0,1814267699	1
GPR25	0,0255093473	15	0,1814267699	1
ARSB	0,0255456914	18	0,1815943216	1
PDK2	0,0255875755	24	0,1817186899	1
[truncated: 12,214 more rows]
