# Supplementary material for: Hidden among the crowd: differential DNA methylation-expression correlations in cancer occur at important oncogenic pathways
Source: Front Genet. 2015 May 13;6:163. doi: 10.3389/fgene.2015.00163 (PMC4429616; doi:10.3389/fgene.2015.00163)
Supplement: Supplementary Figure 1 — Gene Ontology hierarchical diagram that shows significant enrichments of DCGs in lung adenocarcinoma and HNSCC colored in red (5% FDR). Scatter plots of expression vs. methylation in cancer and normal samples are reported for the top two genes (for reasons of brevity). [file Presentation1.ZIP › Supplementary Table 3.txt]

Id Items Items_Details Support List size Reference Support Reference size Hyp Hyp_c Genes
4 IPR001356 Homeobox 55 1611 196 13779 2.87556e-10 7.85027e-08 HOXD3,HOXB7,DLX2,OTX2,HMX2,VAX1,LBX2,NKX2-5,LHX2,PHOX2B,LHX5,PBX3,VSX1,DLX5,ZFHX4,NKX6-1,LHX4,HNF1B,HOXC9,IRX6,ZFHX3,ZHX2,IRX4,POU4F2,HOXA3,PAX6,IRX1,HOXB5,LBX1,EMX2,ONECUT1,LMX1A,SIX1,TLX3,IRX3,LMX1B,GBX2,GSC2,MSX2,GSX1,HOXC13,UNCX,HOXD10,HOXA6,HOXA5,NKX2-6,ALX3,EN1,HOXD11,SIX3,ALX1,LHX9,MKX,PRRX1,EN2
7 IPR001356,IPR020479 Homeobox, Homeobox, eukaryotic 22 1611 88 13779 0.000389245 0.0354213 HOXD3,HOXB7,DLX2,HMX2,NKX2-5,DLX5,NKX6-1,HOXC9,HOXA3,HOXB5,EMX2,TLX3,GBX2,MSX2,GSX1,HOXD10,HOXA6,HOXA5,NKX2-6,EN1,HOXD11,EN2
62 IPR001849 Pleckstrin homology domain 44 1611 224 13779 0.000356847 0.0487097 MCF2L2,OSBPL10,PRKD3,IRS4,PSD2,ARHGEF1,PLCG1,PLEKHG5,MPRIP,DOK7,CNKSR2,TIAM1,ARHGEF7,RASAL1,GAB4,NET1,SPTBN1,AGAP2,PRKD2,DNM3,ABR,RTKN,ARHGAP9,OPHN1,AKT1,AGAP3,OSBPL1A,ARHGEF16,ARHGEF26,ADAP2,PLCH2,OSBPL8,ACAP3,GRB14,TRIOBP,AFAP1L2,CIT,FERMT1,ARHGAP20,FGD1,FAM129B,GAB3,ARAP3,RASA3
