# Supplementary material for: Hidden among the crowd: differential DNA methylation-expression correlations in cancer occur at important oncogenic pathways
Source: Front Genet. 2015 May 13;6:163. doi: 10.3389/fgene.2015.00163 (PMC4429616; doi:10.3389/fgene.2015.00163)
Supplement: Supplementary Figure 1 — Gene Ontology hierarchical diagram that shows significant enrichments of DCGs in lung adenocarcinoma and HNSCC colored in red (5% FDR). Scatter plots of expression vs. methylation in cancer and normal samples are reported for the top two genes (for reasons of brevity). [file Presentation1.ZIP › Supplementary Table 4.tsv]

User data and parameters: User data: textAreaUpload.txt, Organism: hsapiens, Id Type: gene_symbol, Ref Set: Background_names_breast.txt, Significance Level: .1, Statistics Test: Hypergeometric, MTC: BH, Minimum: 2
The results for each enriched gene sets are listed in this table. For each gene set, the first row lists its gene set
name, and corresponding Gene Set ID. The second row lists
number of reference genes in the category (C), number of genes in the gene set and also in the category (O), expected number in the
category (E), Ratio of enrichment (R), p value from hypergeometric test (rawP), and p value adjusted by the multiple test adjustment (adjP).
Finally, genes in the gene set are listed. For each gene, the table lists the user uploaded ID and value (optional), Entrez ID,
Ensembl Gene Stable ID, Gene symbol, and description.
Chromosome Position	hsachrXq	DB_ID:11266
C=268;O=55;E=30.76;R=1.79;rawP=1.16e-05;adjP=0.0029
VMA21	NA	VMA21	VMA21 vacuolar H+-ATPase homolog (S. cerevisiae)	203547	ENSG00000160131
ACRC	NA	ACRC	acidic repeat containing	93953	ENSG00000147174
INGX	NA	INGX	inhibitor of growth family, X-linked, pseudogene	27160	NULL
PNCK	NA	PNCK	pregnancy up-regulated non-ubiquitously expressed CaM kinase	139728	ENSG00000130822
TAF1	NA	TAF1	TAF1 RNA polymerase II, TATA box binding protein (TBP)-associated factor, 250kDa	6872	ENSG00000147133
HTR2C	NA	HTR2C	5-hydroxytryptamine (serotonin) receptor 2C, G protein-coupled	3358	ENSG00000147246
ZCCHC18	NA	ZCCHC18	zinc finger, CCHC domain containing 18	644353	NULL
TSC22D3	NA	TSC22D3	TSC22 domain family, member 3	1831	ENSG00000157514
OTUD6A	NA	OTUD6A	OTU domain containing 6A	139562	ENSG00000189401
CUL4B	NA	CUL4B	cullin 4B	8450	ENSG00000158290
SOX3	NA	SOX3	SRY (sex determining region Y)-box 3	6658	ENSG00000134595
OPHN1	NA	OPHN1	oligophrenin 1	4983	ENSG00000079482
XIAP	NA	XIAP	X-linked inhibitor of apoptosis	331	ENSG00000101966
ATP6AP1	NA	ATP6AP1	ATPase, H+ transporting, lysosomal accessory protein 1	537	ENSG00000071553
FAM70A	NA	FAM70A	family with sequence similarity 70, member A	55026	ENSG00000125355
CXorf26	NA	CXorf26	chromosome X open reading frame 26	51260	ENSG00000102390
SYTL4	NA	SYTL4	synaptotagmin-like 4	94121	ENSG00000102362
CXCR3	NA	CXCR3	chemokine (C-X-C motif) receptor 3	2833	ENSG00000186810
KIAA2022	NA	KIAA2022	KIAA2022	340533	ENSG00000050030
KIAA1210	NA	KIAA1210	KIAA1210	57481	ENSG00000250423
HS6ST2	NA	HS6ST2	heparan sulfate 6-O-sulfotransferase 2	90161	ENSG00000171004
ZCCHC12	NA	ZCCHC12	zinc finger, CCHC domain containing 12	170261	ENSG00000174460
DDX26B	NA	DDX26B	DEAD/H (Asp-Glu-Ala-Asp/His) box polypeptide 26B	203522	ENSG00000165359
MAGEE1	NA	MAGEE1	melanoma antigen family E, 1	57692	ENSG00000198934
GPC3	NA	GPC3	glypican 3	2719	ENSG00000147257
NRK	NA	NRK	Nik related kinase	203447	ENSG00000123572
ARMCX4	NA	ARMCX4	armadillo repeat containing, X-linked 4	100131755	ENSG00000196440
CXorf66	NA	CXorf66	chromosome X open reading frame 66	347487	ENSG00000203933
COX7B	NA	COX7B	cytochrome c oxidase subunit VIIb	1349	ENSG00000131174
FAM155B	NA	FAM155B	family with sequence similarity 155, member B	27112	ENSG00000130054
RPS6KA6	NA	RPS6KA6	ribosomal protein S6 kinase, 90kDa, polypeptide 6	27330	ENSG00000072133
GPR50	NA	GPR50	G protein-coupled receptor 50	9248	ENSG00000102195
NONO	NA	NONO	non-POU domain containing, octamer-binding	4841	ENSG00000147140
SLITRK2	NA	SLITRK2	SLIT and NTRK-like family, member 2	84631	ENSG00000185985
GPC4	NA	GPC4	glypican 4	2239	ENSG00000076716
ZNF185	NA	ZNF185	zinc finger protein 185 (LIM domain)	7739	ENSG00000147394
STAG2	NA	STAG2	stromal antigen 2	10735	ENSG00000101972
DUSP9	NA	DUSP9	dual specificity phosphatase 9	1852	ENSG00000130829
C1GALT1C1	NA	C1GALT1C1	C1GALT1-specific chaperone 1	29071	ENSG00000171155
TAF7L	NA	TAF7L	TAF7-like RNA polymerase II, TATA box binding protein (TBP)-associated factor, 50kDa	54457	ENSG00000102387
SNX12	NA	SNX12	sorting nexin 12	29934	ENSG00000147164
IRS4	NA	IRS4	insulin receptor substrate 4	8471	ENSG00000133124
ZIC3	NA	ZIC3	Zic family member 3	7547	ENSG00000156925
PAK3	NA	PAK3	p21 protein (Cdc42/Rac)-activated kinase 3	5063	ENSG00000077264
MST4	NA	MST4	serine/threonine protein kinase MST4	51765	ENSG00000134602
PNMA5	NA	PNMA5	paraneoplastic Ma antigen family member 5	114824	ENSG00000198883
G6PD	NA	G6PD	glucose-6-phosphate dehydrogenase	2539	ENSG00000160211
AMMECR1	NA	AMMECR1	Alport syndrome, mental retardation, midface hypoplasia and elliptocytosis chromosomal region gene 1	9949	ENSG00000101935
AR	NA	AR	androgen receptor	367	ENSG00000169083
FHL1	NA	FHL1	four and a half LIM domains 1	2273	ENSG00000022267
GAB3	NA	GAB3	GRB2-associated binding protein 3	139716	ENSG00000160219
BRWD3	NA	BRWD3	bromodomain and WD repeat domain containing 3	254065	ENSG00000165288
PRRG3	NA	PRRG3	proline rich Gla (G-carboxyglutamic acid) 3 (transmembrane)	79057	ENSG00000130032
FAM46D	NA	FAM46D	family with sequence similarity 46, member D	169966	ENSG00000174016
HMGB3	NA	HMGB3	high mobility group box 3	3149	ENSG00000029993
Chromosome Position	hsachr5q34	DB_ID:11076
C=12;O=6;E=1.38;R=4.36;rawP=0.0011;adjP=0.0996
RANBP17	NA	RANBP17	RAN binding protein 17	64901	ENSG00000204764
NKX2-5	NA	NKX2-5	NK2 homeobox 5	1482	ENSG00000183072
FOXI1	NA	FOXI1	forkhead box I1	2299	ENSG00000168269
FBLL1	NA	FBLL1	fibrillarin-like 1	345630	NULL
FGF18	NA	FGF18	fibroblast growth factor 18	8817	ENSG00000156427
DUSP1	NA	DUSP1	dual specificity phosphatase 1	1843	ENSG00000120129
Chromosome Position	hsachr18q23	DB_ID:11068
C=16;O=7;E=1.84;R=3.81;rawP=0.0012;adjP=0.0996
C18orf62	NA	C18orf62	chromosome 18 open reading frame 62	284274	ENSG00000206026
MBP	NA	MBP	myelin basic protein	4155	ENSG00000197971
PARD6G	NA	PARD6G	par-6 partitioning defective 6 homolog gamma (C. elegans)	84552	ENSG00000178184
KCNG2	NA	KCNG2	potassium voltage-gated channel, subfamily G, member 2	26251	ENSG00000178342
TXNL4A	NA	TXNL4A	thioredoxin-like 4A	10907	ENSG00000141759
NFATC1	NA	NFATC1	nuclear factor of activated T-cells, cytoplasmic, calcineurin-dependent 1	4772	ENSG00000131196
FLJ44881	NA	FLJ44881	FLJ44881	400661	NULL
