# Supplementary material for: Hidden among the crowd: differential DNA methylation-expression correlations in cancer occur at important oncogenic pathways
Source: Front Genet. 2015 May 13;6:163. doi: 10.3389/fgene.2015.00163 (PMC4429616; doi:10.3389/fgene.2015.00163)
Supplement: Supplementary Figure 1 — Gene Ontology hierarchical diagram that shows significant enrichments of DCGs in lung adenocarcinoma and HNSCC colored in red (5% FDR). Scatter plots of expression vs. methylation in cancer and normal samples are reported for the top two genes (for reasons of brevity). [file Presentation1.ZIP › Supplementary Table 5.tsv]

User data and parameters: User data: textAreaUpload.txt, Organism: hsapiens, Id Type: gene_symbol, Ref Set: Background_names_breast.txt, Significance Level: .05, Statistics Test: Hypergeometric, MTC: BH, Minimum: 2
The results for each enriched gene sets are listed in this table. For each pathway, the first row lists its gene set
name, and corresponding Gene Set ID. The second row lists
number of reference genes in the category (C), number of genes in the gene set and also in the category (O), expected number in the
category (E), Ratio of enrichment (R), p value from hypergeometric test (rawP), and p value adjusted by the multiple test adjustment (adjP).
Finally, genes in the pathway are listed. For each gene, the table lists the user uploaded ID and value (optional), Entrez ID,
Ensembl Gene Stable ID, Gene symbol, and description.
Pathway Commons pathway	PAR1-mediated thrombin signaling events	DB_ID:1531
C=1052;O=153;E=123.01;R=1.24;rawP=0.0021;adjP=0.0415
TSC2	NA	TSC2	tuberous sclerosis 2	7249	ENSG00000103197
PTPRA	NA	PTPRA	protein tyrosine phosphatase, receptor type, A	5786	ENSG00000132670
XIAP	NA	XIAP	X-linked inhibitor of apoptosis	331	ENSG00000101966
CREM	NA	CREM	cAMP responsive element modulator	1390	ENSG00000095794
CDK5	NA	CDK5	cyclin-dependent kinase 5	1020	ENSG00000164885
TP73	NA	TP73	tumor protein p73	7161	ENSG00000078900
ZCCHC12	NA	ZCCHC12	zinc finger, CCHC domain containing 12	170261	ENSG00000174460
ZFYVE28	NA	ZFYVE28	zinc finger, FYVE domain containing 28	57732	ENSG00000159733
NOG	NA	NOG	noggin	9241	ENSG00000183691
TNFRSF18	NA	TNFRSF18	tumor necrosis factor receptor superfamily, member 18	8784	ENSG00000186891
CDC25B	NA	CDC25B	cell division cycle 25 homolog B (S. pombe)	994	ENSG00000101224
PPP1CA	NA	PPP1CA	protein phosphatase 1, catalytic subunit, alpha isozyme	5499	ENSG00000172531
MYBL1	NA	MYBL1	v-myb myeloblastosis viral oncogene homolog (avian)-like 1	4603	ENSG00000185697
TSHR	NA	TSHR	thyroid stimulating hormone receptor	7253	ENSG00000165409
TIAM1	NA	TIAM1	T-cell lymphoma invasion and metastasis 1	7074	ENSG00000156299
SP5	NA	SP5	Sp5 transcription factor	389058	ENSG00000204335
MLST8	NA	MLST8	MTOR associated protein, LST8 homolog (S. cerevisiae)	64223	ENSG00000167965
RPS27L	NA	RPS27L	ribosomal protein S27-like	51065	ENSG00000185088
PPARG	NA	PPARG	peroxisome proliferator-activated receptor gamma	5468	ENSG00000132170
HSPA8	NA	HSPA8	heat shock 70kDa protein 8	3312	ENSG00000109971
TNFRSF10A	NA	TNFRSF10A	tumor necrosis factor receptor superfamily, member 10a	8797	ENSG00000104689
CDCA7	NA	CDCA7	cell division cycle associated 7	83879	ENSG00000144354
HCK	NA	HCK	hemopoietic cell kinase	3055	ENSG00000101336
NFATC1	NA	NFATC1	nuclear factor of activated T-cells, cytoplasmic, calcineurin-dependent 1	4772	ENSG00000131196
ODC1	NA	ODC1	ornithine decarboxylase 1	4953	ENSG00000115758
TP53I3	NA	TP53I3	tumor protein p53 inducible protein 3	9540	ENSG00000115129
EGR2	NA	EGR2	early growth response 2	1959	ENSG00000122877
UBTF	NA	UBTF	upstream binding transcription factor, RNA polymerase I	7343	ENSG00000108312
ITGB2	NA	ITGB2	integrin, beta 2 (complement component 3 receptor 3 and 4 subunit)	3689	ENSG00000160255
PLCG1	NA	PLCG1	phospholipase C, gamma 1	5335	ENSG00000124181
ALDOA	NA	ALDOA	aldolase A, fructose-bisphosphate	226	ENSG00000149925
TNFRSF1A	NA	TNFRSF1A	tumor necrosis factor receptor superfamily, member 1A	7132	ENSG00000067182
DVL1	NA	DVL1	dishevelled, dsh homolog 1 (Drosophila)	1855	ENSG00000107404
TMEFF2	NA	TMEFF2	transmembrane protein with EGF-like and two follistatin-like domains 2	23671	ENSG00000144339
FOSL1	NA	FOSL1	FOS-like antigen 1	8061	ENSG00000175592
CRTC1	NA	CRTC1	CREB regulated transcription coactivator 1	23373	ENSG00000105662
MEF2C	NA	MEF2C	myocyte enhancer factor 2C	4208	ENSG00000081189
UBE2D3	NA	UBE2D3	ubiquitin-conjugating enzyme E2D 3	7323	ENSG00000109332
ARAP3	NA	ARAP3	ArfGAP with RhoGAP domain, ankyrin repeat and PH domain 3	64411	ENSG00000120318
RUNX2	NA	RUNX2	runt-related transcription factor 2	860	ENSG00000124813
EGR1	NA	EGR1	early growth response 1	1958	ENSG00000120738
JDP2	NA	JDP2	Jun dimerization protein 2	122953	ENSG00000140044
EPN1	NA	EPN1	epsin 1	29924	ENSG00000063245
RALGDS	NA	RALGDS	ral guanine nucleotide dissociation stimulator	5900	ENSG00000160271
CHRD	NA	CHRD	chordin	8646	ENSG00000090539
TNFRSF10C	NA	TNFRSF10C	tumor necrosis factor receptor superfamily, member 10c, decoy without an intracellular domain	8794	ENSG00000173535
NCKAP1	NA	NCKAP1	NCK-associated protein 1	10787	ENSG00000061676
NKX2-5	NA	NKX2-5	NK2 homeobox 5	1482	ENSG00000183072
FOXG1	NA	FOXG1	forkhead box G1	2290	ENSG00000176165
CFLAR	NA	CFLAR	CASP8 and FADD-like apoptosis regulator	8837	ENSG00000003402
UBE3A	NA	UBE3A	ubiquitin protein ligase E3A	7337	ENSG00000114062
MYC	NA	MYC	v-myc myelocytomatosis viral oncogene homolog (avian)	4609	ENSG00000136997
PYCARD	NA	PYCARD	PYD and CARD domain containing	29108	ENSG00000103490
MMP2	NA	MMP2	matrix metallopeptidase 2 (gelatinase A, 72kDa gelatinase, 72kDa type IV collagenase)	4313	ENSG00000087245
PRKG1	NA	PRKG1	protein kinase, cGMP-dependent, type I	5592	ENSG00000185532
LEP	NA	LEP	leptin	3952	ENSG00000174697
EDNRB	NA	EDNRB	endothelin receptor type B	1910	ENSG00000136160
CCND2	NA	CCND2	cyclin D2	894	ENSG00000118971
PRF1	NA	PRF1	perforin 1 (pore forming protein)	5551	ENSG00000180644
GNAI2	NA	GNAI2	guanine nucleotide binding protein (G protein), alpha inhibiting activity polypeptide 2	2771	ENSG00000114353
MYOCD	NA	MYOCD	myocardin	93649	ENSG00000141052
GFRA1	NA	GFRA1	GDNF family receptor alpha 1	2674	ENSG00000151892
NOS3	NA	NOS3	nitric oxide synthase 3 (endothelial cell)	4846	ENSG00000164867
CD79B	NA	CD79B	CD79b molecule, immunoglobulin-associated beta	974	ENSG00000007312
CYFIP2	NA	CYFIP2	cytoplasmic FMR1 interacting protein 2	26999	ENSG00000055163
KIFC3	NA	KIFC3	kinesin family member C3	3801	ENSG00000140859
MAP2K2	NA	MAP2K2	mitogen-activated protein kinase kinase 2	5605	ENSG00000126934
GNA11	NA	GNA11	guanine nucleotide binding protein (G protein), alpha 11 (Gq class)	2767	ENSG00000088256
CDK5R1	NA	CDK5R1	cyclin-dependent kinase 5, regulatory subunit 1 (p35)	8851	ENSG00000176749
BAIAP2	NA	BAIAP2	BAI1-associated protein 2	10458	ENSG00000175866
XRCC5	NA	XRCC5	X-ray repair complementing defective repair in Chinese hamster cells 5 (double-strand-break rejoining)	7520	ENSG00000079246
FECH	NA	FECH	ferrochelatase	2235	ENSG00000066926
TNFRSF9	NA	TNFRSF9	tumor necrosis factor receptor superfamily, member 9	3604	ENSG00000049249
CSK	NA	CSK	c-src tyrosine kinase	1445	ENSG00000103653
AR	NA	AR	androgen receptor	367	ENSG00000169083
RBBP4	NA	RBBP4	retinoblastoma binding protein 4	5928	ENSG00000162521
JAK3	NA	JAK3	Janus kinase 3	3718	ENSG00000105639
CTBP1	NA	CTBP1	C-terminal binding protein 1	1487	ENSG00000159692
SFN	NA	SFN	stratifin	2810	ENSG00000175793
PRKAB1	NA	PRKAB1	protein kinase, AMP-activated, beta 1 non-catalytic subunit	5564	ENSG00000111725
DYNLRB1	NA	DYNLRB1	dynein, light chain, roadblock-type 1	83658	ENSG00000125971
SORBS1	NA	SORBS1	sorbin and SH3 domain containing 1	10580	ENSG00000095637
DDX18	NA	DDX18	DEAD (Asp-Glu-Ala-Asp) box polypeptide 18	8886	ENSG00000088205
INPP5D	NA	INPP5D	inositol polyphosphate-5-phosphatase, 145kDa	3635	ENSG00000168918
PEBP1	NA	PEBP1	phosphatidylethanolamine binding protein 1	5037	ENSG00000089220
DGKA	NA	DGKA	diacylglycerol kinase, alpha 80kDa	1606	ENSG00000065357
COL18A1	NA	COL18A1	collagen, type XVIII, alpha 1	80781	ENSG00000182871
RRAGC	NA	RRAGC	Ras-related GTP binding C	64121	ENSG00000116954
PRKACA	NA	PRKACA	protein kinase, cAMP-dependent, catalytic, alpha	5566	ENSG00000072062
LYN	NA	LYN	v-yes-1 Yamaguchi sarcoma viral related oncogene homolog	4067	ENSG00000254087
PDGFRA	NA	PDGFRA	platelet-derived growth factor receptor, alpha polypeptide	5156	ENSG00000134853
PLAU	NA	PLAU	plasminogen activator, urokinase	5328	ENSG00000122861
SHC1	NA	SHC1	SHC (Src homology 2 domain containing) transforming protein 1	6464	ENSG00000160691
SPTBN1	NA	SPTBN1	spectrin, beta, non-erythrocytic 1	6711	ENSG00000115306
PIN1	NA	PIN1	peptidylprolyl cis/trans isomerase, NIMA-interacting 1	5300	ENSG00000127445
STEAP3	NA	STEAP3	STEAP family member 3, metalloreductase	55240	ENSG00000115107
PEG10	NA	PEG10	paternally expressed 10	23089	ENSG00000242265
POU4F2	NA	POU4F2	POU class 4 homeobox 2	5458	ENSG00000151615
IGFBP3	NA	IGFBP3	insulin-like growth factor binding protein 3	3486	ENSG00000146674
TAF10	NA	TAF10	TAF10 RNA polymerase II, TATA box binding protein (TBP)-associated factor, 30kDa	6881	ENSG00000166337
GSK3A	NA	GSK3A	glycogen synthase kinase 3 alpha	2931	ENSG00000105723
AKT1	NA	AKT1	v-akt murine thymoma viral oncogene homolog 1	207	ENSG00000142208
BGLAP	NA	BGLAP	bone gamma-carboxyglutamate (gla) protein	632	ENSG00000242252
LGALS1	NA	LGALS1	lectin, galactoside-binding, soluble, 1	3956	ENSG00000100097
PPP2CA	NA	PPP2CA	protein phosphatase 2, catalytic subunit, alpha isozyme	5515	ENSG00000113575
PTGS2	NA	PTGS2	prostaglandin-endoperoxide synthase 2 (prostaglandin G/H synthase and cyclooxygenase)	5743	ENSG00000073756
PRKCZ	NA	PRKCZ	protein kinase C, zeta	5590	ENSG00000067606
STAT1	NA	STAT1	signal transducer and activator of transcription 1, 91kDa	6772	ENSG00000115415
FKBP5	NA	FKBP5	FK506 binding protein 5	2289	ENSG00000096060
TH	NA	TH	tyrosine hydroxylase	7054	ENSG00000180176
TAOK2	NA	TAOK2	TAO kinase 2	9344	ENSG00000149930
AP2M1	NA	AP2M1	adaptor-related protein complex 2, mu 1 subunit	1173	ENSG00000161203
BMPR2	NA	BMPR2	bone morphogenetic protein receptor, type II (serine/threonine kinase)	659	ENSG00000204217
KRT8	NA	KRT8	keratin 8	3856	ENSG00000170421
GRB14	NA	GRB14	growth factor receptor-bound protein 14	2888	ENSG00000115290
ARHGEF7	NA	ARHGEF7	Rho guanine nucleotide exchange factor (GEF) 7	8874	ENSG00000102606
CMTM2	NA	CMTM2	CKLF-like MARVEL transmembrane domain containing 2	146225	ENSG00000140932
RASSF1	NA	RASSF1	Ras association (RalGDS/AF-6) domain family member 1	11186	ENSG00000068028
MXD4	NA	MXD4	MAX dimerization protein 4	10608	ENSG00000123933
ETS1	NA	ETS1	v-ets erythroblastosis virus E26 oncogene homolog 1 (avian)	2113	ENSG00000134954
BMP6	NA	BMP6	bone morphogenetic protein 6	654	ENSG00000153162
SRC	NA	SRC	v-src sarcoma (Schmidt-Ruppin A-2) viral oncogene homolog (avian)	6714	ENSG00000197122
RAB11A	NA	RAB11A	RAB11A, member RAS oncogene family	8766	ENSG00000103769
PIP5K1C	NA	PIP5K1C	phosphatidylinositol-4-phosphate 5-kinase, type I, gamma	23396	ENSG00000186111
CAPN2	NA	CAPN2	calpain 2, (m/II) large subunit	824	ENSG00000162909
PRKCD	NA	PRKCD	protein kinase C, delta	5580	ENSG00000163932
ARHGEF1	NA	ARHGEF1	Rho guanine nucleotide exchange factor (GEF) 1	9138	ENSG00000076928
JUNB	NA	JUNB	jun B proto-oncogene	3726	ENSG00000171223
AXIN2	NA	AXIN2	axin 2	8313	ENSG00000168646
SGK1	NA	SGK1	serum/glucocorticoid regulated kinase 1	6446	ENSG00000118515
JAK2	NA	JAK2	Janus kinase 2	3717	ENSG00000096968
CAMK2G	NA	CAMK2G	calcium/calmodulin-dependent protein kinase II gamma	818	ENSG00000148660
SP1	NA	SP1	Sp1 transcription factor	6667	ENSG00000185591
DUSP1	NA	DUSP1	dual specificity phosphatase 1	1843	ENSG00000120129
PIK3R1	NA	PIK3R1	phosphoinositide-3-kinase, regulatory subunit 1 (alpha)	5295	ENSG00000145675
SKP2	NA	SKP2	S-phase kinase-associated protein 2, E3 ubiquitin protein ligase	6502	ENSG00000145604
RUNX3	NA	RUNX3	runt-related transcription factor 3	864	ENSG00000020633
SMARCC2	NA	SMARCC2	SWI/SNF related, matrix associated, actin dependent regulator of chromatin, subfamily c, member 2	6601	ENSG00000139613
PDE3B	NA	PDE3B	phosphodiesterase 3B, cGMP-inhibited	5140	ENSG00000152270
GNA12	NA	GNA12	guanine nucleotide binding protein (G protein) alpha 12	2768	ENSG00000146535
HGS	NA	HGS	hepatocyte growth factor-regulated tyrosine kinase substrate	9146	ENSG00000185359
PAK3	NA	PAK3	p21 protein (Cdc42/Rac)-activated kinase 3	5063	ENSG00000077264
FGFR2	NA	FGFR2	fibroblast growth factor receptor 2	2263	ENSG00000066468
CAMK2B	NA	CAMK2B	calcium/calmodulin-dependent protein kinase II beta	816	ENSG00000058404
ZAP70	NA	ZAP70	zeta-chain (TCR) associated protein kinase 70kDa	7535	ENSG00000115085
TFDP1	NA	TFDP1	transcription factor Dp-1	7027	ENSG00000198176
E2F1	NA	E2F1	E2F transcription factor 1	1869	ENSG00000101412
ARRB1	NA	ARRB1	arrestin, beta 1	408	ENSG00000137486
STAT5A	NA	STAT5A	signal transducer and activator of transcription 5A	6776	ENSG00000126561
ITGB4	NA	ITGB4	integrin, beta 4	3691	ENSG00000132470
SCN3B	NA	SCN3B	sodium channel, voltage-gated, type III, beta subunit	55800	ENSG00000166257
IGF2	NA	IGF2	insulin-like growth factor 2 (somatomedin A)	3481	ENSG00000167244
RGMA	NA	RGMA	RGM domain family, member A	56963	ENSG00000182175
Pathway Commons pathway	Integrin family cell surface interactions	DB_ID:1499
C=1103;O=161;E=128.97;R=1.25;rawP=0.0014;adjP=0.0415
TSC2	NA	TSC2	tuberous sclerosis 2	7249	ENSG00000103197
PTPRA	NA	PTPRA	protein tyrosine phosphatase, receptor type, A	5786	ENSG00000132670
XIAP	NA	XIAP	X-linked inhibitor of apoptosis	331	ENSG00000101966
CREM	NA	CREM	cAMP responsive element modulator	1390	ENSG00000095794
CDK5	NA	CDK5	cyclin-dependent kinase 5	1020	ENSG00000164885
TP73	NA	TP73	tumor protein p73	7161	ENSG00000078900
ZCCHC12	NA	ZCCHC12	zinc finger, CCHC domain containing 12	170261	ENSG00000174460
ZFYVE28	NA	ZFYVE28	zinc finger, FYVE domain containing 28	57732	ENSG00000159733
NOG	NA	NOG	noggin	9241	ENSG00000183691
COL2A1	NA	COL2A1	collagen, type II, alpha 1	1280	ENSG00000139219
TNFRSF18	NA	TNFRSF18	tumor necrosis factor receptor superfamily, member 18	8784	ENSG00000186891
CDC25B	NA	CDC25B	cell division cycle 25 homolog B (S. pombe)	994	ENSG00000101224
PPP1CA	NA	PPP1CA	protein phosphatase 1, catalytic subunit, alpha isozyme	5499	ENSG00000172531
MYBL1	NA	MYBL1	v-myb myeloblastosis viral oncogene homolog (avian)-like 1	4603	ENSG00000185697
TSHR	NA	TSHR	thyroid stimulating hormone receptor	7253	ENSG00000165409
TIAM1	NA	TIAM1	T-cell lymphoma invasion and metastasis 1	7074	ENSG00000156299
SP5	NA	SP5	Sp5 transcription factor	389058	ENSG00000204335
MLST8	NA	MLST8	MTOR associated protein, LST8 homolog (S. cerevisiae)	64223	ENSG00000167965
LAMA4	NA	LAMA4	laminin, alpha 4	3910	ENSG00000112769
RPS27L	NA	RPS27L	ribosomal protein S27-like	51065	ENSG00000185088
PPARG	NA	PPARG	peroxisome proliferator-activated receptor gamma	5468	ENSG00000132170
HSPA8	NA	HSPA8	heat shock 70kDa protein 8	3312	ENSG00000109971
TNFRSF10A	NA	TNFRSF10A	tumor necrosis factor receptor superfamily, member 10a	8797	ENSG00000104689
CDCA7	NA	CDCA7	cell division cycle associated 7	83879	ENSG00000144354
HCK	NA	HCK	hemopoietic cell kinase	3055	ENSG00000101336
NFATC1	NA	NFATC1	nuclear factor of activated T-cells, cytoplasmic, calcineurin-dependent 1	4772	ENSG00000131196
ODC1	NA	ODC1	ornithine decarboxylase 1	4953	ENSG00000115758
TP53I3	NA	TP53I3	tumor protein p53 inducible protein 3	9540	ENSG00000115129
EGR2	NA	EGR2	early growth response 2	1959	ENSG00000122877
UBTF	NA	UBTF	upstream binding transcription factor, RNA polymerase I	7343	ENSG00000108312
ITGB2	NA	ITGB2	integrin, beta 2 (complement component 3 receptor 3 and 4 subunit)	3689	ENSG00000160255
PLCG1	NA	PLCG1	phospholipase C, gamma 1	5335	ENSG00000124181
ALDOA	NA	ALDOA	aldolase A, fructose-bisphosphate	226	ENSG00000149925
TNFRSF1A	NA	TNFRSF1A	tumor necrosis factor receptor superfamily, member 1A	7132	ENSG00000067182
DVL1	NA	DVL1	dishevelled, dsh homolog 1 (Drosophila)	1855	ENSG00000107404
TMEFF2	NA	TMEFF2	transmembrane protein with EGF-like and two follistatin-like domains 2	23671	ENSG00000144339
FOSL1	NA	FOSL1	FOS-like antigen 1	8061	ENSG00000175592
CRTC1	NA	CRTC1	CREB regulated transcription coactivator 1	23373	ENSG00000105662
MEF2C	NA	MEF2C	myocyte enhancer factor 2C	4208	ENSG00000081189
UBE2D3	NA	UBE2D3	ubiquitin-conjugating enzyme E2D 3	7323	ENSG00000109332
ARAP3	NA	ARAP3	ArfGAP with RhoGAP domain, ankyrin repeat and PH domain 3	64411	ENSG00000120318
RUNX2	NA	RUNX2	runt-related transcription factor 2	860	ENSG00000124813
EGR1	NA	EGR1	early growth response 1	1958	ENSG00000120738
JDP2	NA	JDP2	Jun dimerization protein 2	122953	ENSG00000140044
EPN1	NA	EPN1	epsin 1	29924	ENSG00000063245
RALGDS	NA	RALGDS	ral guanine nucleotide dissociation stimulator	5900	ENSG00000160271
CHRD	NA	CHRD	chordin	8646	ENSG00000090539
TNFRSF10C	NA	TNFRSF10C	tumor necrosis factor receptor superfamily, member 10c, decoy without an intracellular domain	8794	ENSG00000173535
NCKAP1	NA	NCKAP1	NCK-associated protein 1	10787	ENSG00000061676
NKX2-5	NA	NKX2-5	NK2 homeobox 5	1482	ENSG00000183072
FOXG1	NA	FOXG1	forkhead box G1	2290	ENSG00000176165
THBS1	NA	THBS1	thrombospondin 1	7057	ENSG00000137801
CFLAR	NA	CFLAR	CASP8 and FADD-like apoptosis regulator	8837	ENSG00000003402
UBE3A	NA	UBE3A	ubiquitin protein ligase E3A	7337	ENSG00000114062
MYC	NA	MYC	v-myc myelocytomatosis viral oncogene homolog (avian)	4609	ENSG00000136997
PYCARD	NA	PYCARD	PYD and CARD domain containing	29108	ENSG00000103490
MMP2	NA	MMP2	matrix metallopeptidase 2 (gelatinase A, 72kDa gelatinase, 72kDa type IV collagenase)	4313	ENSG00000087245
PRKG1	NA	PRKG1	protein kinase, cGMP-dependent, type I	5592	ENSG00000185532
LEP	NA	LEP	leptin	3952	ENSG00000174697
EDNRB	NA	EDNRB	endothelin receptor type B	1910	ENSG00000136160
CCND2	NA	CCND2	cyclin D2	894	ENSG00000118971
PRF1	NA	PRF1	perforin 1 (pore forming protein)	5551	ENSG00000180644
GNAI2	NA	GNAI2	guanine nucleotide binding protein (G protein), alpha inhibiting activity polypeptide 2	2771	ENSG00000114353
MYOCD	NA	MYOCD	myocardin	93649	ENSG00000141052
EDIL3	NA	EDIL3	EGF-like repeats and discoidin I-like domains 3	10085	ENSG00000164176
GFRA1	NA	GFRA1	GDNF family receptor alpha 1	2674	ENSG00000151892
NOS3	NA	NOS3	nitric oxide synthase 3 (endothelial cell)	4846	ENSG00000164867
CD79B	NA	CD79B	CD79b molecule, immunoglobulin-associated beta	974	ENSG00000007312
CYFIP2	NA	CYFIP2	cytoplasmic FMR1 interacting protein 2	26999	ENSG00000055163
KIFC3	NA	KIFC3	kinesin family member C3	3801	ENSG00000140859
MAP2K2	NA	MAP2K2	mitogen-activated protein kinase kinase 2	5605	ENSG00000126934
GNA11	NA	GNA11	guanine nucleotide binding protein (G protein), alpha 11 (Gq class)	2767	ENSG00000088256
CDK5R1	NA	CDK5R1	cyclin-dependent kinase 5, regulatory subunit 1 (p35)	8851	ENSG00000176749
BAIAP2	NA	BAIAP2	BAI1-associated protein 2	10458	ENSG00000175866
XRCC5	NA	XRCC5	X-ray repair complementing defective repair in Chinese hamster cells 5 (double-strand-break rejoining)	7520	ENSG00000079246
FECH	NA	FECH	ferrochelatase	2235	ENSG00000066926
TNFRSF9	NA	TNFRSF9	tumor necrosis factor receptor superfamily, member 9	3604	ENSG00000049249
CSK	NA	CSK	c-src tyrosine kinase	1445	ENSG00000103653
CD47	NA	CD47	CD47 molecule	961	ENSG00000196776
AR	NA	AR	androgen receptor	367	ENSG00000169083
RBBP4	NA	RBBP4	retinoblastoma binding protein 4	5928	ENSG00000162521
JAK3	NA	JAK3	Janus kinase 3	3718	ENSG00000105639
CTBP1	NA	CTBP1	C-terminal binding protein 1	1487	ENSG00000159692
SFN	NA	SFN	stratifin	2810	ENSG00000175793
PRKAB1	NA	PRKAB1	protein kinase, AMP-activated, beta 1 non-catalytic subunit	5564	ENSG00000111725
DYNLRB1	NA	DYNLRB1	dynein, light chain, roadblock-type 1	83658	ENSG00000125971
SORBS1	NA	SORBS1	sorbin and SH3 domain containing 1	10580	ENSG00000095637
DDX18	NA	DDX18	DEAD (Asp-Glu-Ala-Asp) box polypeptide 18	8886	ENSG00000088205
INPP5D	NA	INPP5D	inositol polyphosphate-5-phosphatase, 145kDa	3635	ENSG00000168918
PEBP1	NA	PEBP1	phosphatidylethanolamine binding protein 1	5037	ENSG00000089220
DGKA	NA	DGKA	diacylglycerol kinase, alpha 80kDa	1606	ENSG00000065357
COL18A1	NA	COL18A1	collagen, type XVIII, alpha 1	80781	ENSG00000182871
RRAGC	NA	RRAGC	Ras-related GTP binding C	64121	ENSG00000116954
PRKACA	NA	PRKACA	protein kinase, cAMP-dependent, catalytic, alpha	5566	ENSG00000072062
LYN	NA	LYN	v-yes-1 Yamaguchi sarcoma viral related oncogene homolog	4067	ENSG00000254087
PDGFRA	NA	PDGFRA	platelet-derived growth factor receptor, alpha polypeptide	5156	ENSG00000134853
PLAU	NA	PLAU	plasminogen activator, urokinase	5328	ENSG00000122861
SHC1	NA	SHC1	SHC (Src homology 2 domain containing) transforming protein 1	6464	ENSG00000160691
SPTBN1	NA	SPTBN1	spectrin, beta, non-erythrocytic 1	6711	ENSG00000115306
PIN1	NA	PIN1	peptidylprolyl cis/trans isomerase, NIMA-interacting 1	5300	ENSG00000127445
STEAP3	NA	STEAP3	STEAP family member 3, metalloreductase	55240	ENSG00000115107
PEG10	NA	PEG10	paternally expressed 10	23089	ENSG00000242265
POU4F2	NA	POU4F2	POU class 4 homeobox 2	5458	ENSG00000151615
IGFBP3	NA	IGFBP3	insulin-like growth factor binding protein 3	3486	ENSG00000146674
TAF10	NA	TAF10	TAF10 RNA polymerase II, TATA box binding protein (TBP)-associated factor, 30kDa	6881	ENSG00000166337
GSK3A	NA	GSK3A	glycogen synthase kinase 3 alpha	2931	ENSG00000105723
AKT1	NA	AKT1	v-akt murine thymoma viral oncogene homolog 1	207	ENSG00000142208
BGLAP	NA	BGLAP	bone gamma-carboxyglutamate (gla) protein	632	ENSG00000242252
LGALS1	NA	LGALS1	lectin, galactoside-binding, soluble, 1	3956	ENSG00000100097
PPP2CA	NA	PPP2CA	protein phosphatase 2, catalytic subunit, alpha isozyme	5515	ENSG00000113575
PTGS2	NA	PTGS2	prostaglandin-endoperoxide synthase 2 (prostaglandin G/H synthase and cyclooxygenase)	5743	ENSG00000073756
PRKCZ	NA	PRKCZ	protein kinase C, zeta	5590	ENSG00000067606
STAT1	NA	STAT1	signal transducer and activator of transcription 1, 91kDa	6772	ENSG00000115415
FKBP5	NA	FKBP5	FK506 binding protein 5	2289	ENSG00000096060
TH	NA	TH	tyrosine hydroxylase	7054	ENSG00000180176
TAOK2	NA	TAOK2	TAO kinase 2	9344	ENSG00000149930
AP2M1	NA	AP2M1	adaptor-related protein complex 2, mu 1 subunit	1173	ENSG00000161203
BMPR2	NA	BMPR2	bone morphogenetic protein receptor, type II (serine/threonine kinase)	659	ENSG00000204217
KRT8	NA	KRT8	keratin 8	3856	ENSG00000170421
GRB14	NA	GRB14	growth factor receptor-bound protein 14	2888	ENSG00000115290
ARHGEF7	NA	ARHGEF7	Rho guanine nucleotide exchange factor (GEF) 7	8874	ENSG00000102606
CMTM2	NA	CMTM2	CKLF-like MARVEL transmembrane domain containing 2	146225	ENSG00000140932
RASSF1	NA	RASSF1	Ras association (RalGDS/AF-6) domain family member 1	11186	ENSG00000068028
MXD4	NA	MXD4	MAX dimerization protein 4	10608	ENSG00000123933
ETS1	NA	ETS1	v-ets erythroblastosis virus E26 oncogene homolog 1 (avian)	2113	ENSG00000134954
BMP6	NA	BMP6	bone morphogenetic protein 6	654	ENSG00000153162
SRC	NA	SRC	v-src sarcoma (Schmidt-Ruppin A-2) viral oncogene homolog (avian)	6714	ENSG00000197122
RAB11A	NA	RAB11A	RAB11A, member RAS oncogene family	8766	ENSG00000103769
PIP5K1C	NA	PIP5K1C	phosphatidylinositol-4-phosphate 5-kinase, type I, gamma	23396	ENSG00000186111
CAPN2	NA	CAPN2	calpain 2, (m/II) large subunit	824	ENSG00000162909
PRKCD	NA	PRKCD	protein kinase C, delta	5580	ENSG00000163932
JUNB	NA	JUNB	jun B proto-oncogene	3726	ENSG00000171223
AXIN2	NA	AXIN2	axin 2	8313	ENSG00000168646
SGK1	NA	SGK1	serum/glucocorticoid regulated kinase 1	6446	ENSG00000118515
JAK2	NA	JAK2	Janus kinase 2	3717	ENSG00000096968
CAMK2G	NA	CAMK2G	calcium/calmodulin-dependent protein kinase II gamma	818	ENSG00000148660
SP1	NA	SP1	Sp1 transcription factor	6667	ENSG00000185591
DUSP1	NA	DUSP1	dual specificity phosphatase 1	1843	ENSG00000120129
THBS2	NA	THBS2	thrombospondin 2	7058	ENSG00000186340
PIK3R1	NA	PIK3R1	phosphoinositide-3-kinase, regulatory subunit 1 (alpha)	5295	ENSG00000145675
PRKAR1B	NA	PRKAR1B	protein kinase, cAMP-dependent, regulatory, type I, beta	5575	ENSG00000188191
SKP2	NA	SKP2	S-phase kinase-associated protein 2, E3 ubiquitin protein ligase	6502	ENSG00000145604
RUNX3	NA	RUNX3	runt-related transcription factor 3	864	ENSG00000020633
COL7A1	NA	COL7A1	collagen, type VII, alpha 1	1294	ENSG00000114270
SMARCC2	NA	SMARCC2	SWI/SNF related, matrix associated, actin dependent regulator of chromatin, subfamily c, member 2	6601	ENSG00000139613
PDE3B	NA	PDE3B	phosphodiesterase 3B, cGMP-inhibited	5140	ENSG00000152270
GNA12	NA	GNA12	guanine nucleotide binding protein (G protein) alpha 12	2768	ENSG00000146535
HGS	NA	HGS	hepatocyte growth factor-regulated tyrosine kinase substrate	9146	ENSG00000185359
PAK3	NA	PAK3	p21 protein (Cdc42/Rac)-activated kinase 3	5063	ENSG00000077264
FGFR2	NA	FGFR2	fibroblast growth factor receptor 2	2263	ENSG00000066468
CAMK2B	NA	CAMK2B	calcium/calmodulin-dependent protein kinase II beta	816	ENSG00000058404
ZAP70	NA	ZAP70	zeta-chain (TCR) associated protein kinase 70kDa	7535	ENSG00000115085
TFDP1	NA	TFDP1	transcription factor Dp-1	7027	ENSG00000198176
E2F1	NA	E2F1	E2F transcription factor 1	1869	ENSG00000101412
ARRB1	NA	ARRB1	arrestin, beta 1	408	ENSG00000137486
STAT5A	NA	STAT5A	signal transducer and activator of transcription 5A	6776	ENSG00000126561
ITGB4	NA	ITGB4	integrin, beta 4	3691	ENSG00000132470
CD81	NA	CD81	CD81 molecule	975	ENSG00000110651
SCN3B	NA	SCN3B	sodium channel, voltage-gated, type III, beta subunit	55800	ENSG00000166257
IGF2	NA	IGF2	insulin-like growth factor 2 (somatomedin A)	3481	ENSG00000167244
RGMA	NA	RGMA	RGM domain family, member A	56963	ENSG00000182175
Pathway Commons pathway	Class I PI3K signaling events mediated by Akt	DB_ID:1648
C=1043;O=152;E=121.96;R=1.25;rawP=0.0020;adjP=0.0415
TSC2	NA	TSC2	tuberous sclerosis 2	7249	ENSG00000103197
PTPRA	NA	PTPRA	protein tyrosine phosphatase, receptor type, A	5786	ENSG00000132670
XIAP	NA	XIAP	X-linked inhibitor of apoptosis	331	ENSG00000101966
CREM	NA	CREM	cAMP responsive element modulator	1390	ENSG00000095794
CDK5	NA	CDK5	cyclin-dependent kinase 5	1020	ENSG00000164885
TP73	NA	TP73	tumor protein p73	7161	ENSG00000078900
ZCCHC12	NA	ZCCHC12	zinc finger, CCHC domain containing 12	170261	ENSG00000174460
ZFYVE28	NA	ZFYVE28	zinc finger, FYVE domain containing 28	57732	ENSG00000159733
NOG	NA	NOG	noggin	9241	ENSG00000183691
TNFRSF18	NA	TNFRSF18	tumor necrosis factor receptor superfamily, member 18	8784	ENSG00000186891
CDC25B	NA	CDC25B	cell division cycle 25 homolog B (S. pombe)	994	ENSG00000101224
PPP1CA	NA	PPP1CA	protein phosphatase 1, catalytic subunit, alpha isozyme	5499	ENSG00000172531
MYBL1	NA	MYBL1	v-myb myeloblastosis viral oncogene homolog (avian)-like 1	4603	ENSG00000185697
TSHR	NA	TSHR	thyroid stimulating hormone receptor	7253	ENSG00000165409
TIAM1	NA	TIAM1	T-cell lymphoma invasion and metastasis 1	7074	ENSG00000156299
SP5	NA	SP5	Sp5 transcription factor	389058	ENSG00000204335
MLST8	NA	MLST8	MTOR associated protein, LST8 homolog (S. cerevisiae)	64223	ENSG00000167965
RPS27L	NA	RPS27L	ribosomal protein S27-like	51065	ENSG00000185088
PPARG	NA	PPARG	peroxisome proliferator-activated receptor gamma	5468	ENSG00000132170
HSPA8	NA	HSPA8	heat shock 70kDa protein 8	3312	ENSG00000109971
TNFRSF10A	NA	TNFRSF10A	tumor necrosis factor receptor superfamily, member 10a	8797	ENSG00000104689
CDCA7	NA	CDCA7	cell division cycle associated 7	83879	ENSG00000144354
HCK	NA	HCK	hemopoietic cell kinase	3055	ENSG00000101336
NFATC1	NA	NFATC1	nuclear factor of activated T-cells, cytoplasmic, calcineurin-dependent 1	4772	ENSG00000131196
ODC1	NA	ODC1	ornithine decarboxylase 1	4953	ENSG00000115758
TP53I3	NA	TP53I3	tumor protein p53 inducible protein 3	9540	ENSG00000115129
EGR2	NA	EGR2	early growth response 2	1959	ENSG00000122877
UBTF	NA	UBTF	upstream binding transcription factor, RNA polymerase I	7343	ENSG00000108312
ITGB2	NA	ITGB2	integrin, beta 2 (complement component 3 receptor 3 and 4 subunit)	3689	ENSG00000160255
PLCG1	NA	PLCG1	phospholipase C, gamma 1	5335	ENSG00000124181
ALDOA	NA	ALDOA	aldolase A, fructose-bisphosphate	226	ENSG00000149925
TNFRSF1A	NA	TNFRSF1A	tumor necrosis factor receptor superfamily, member 1A	7132	ENSG00000067182
DVL1	NA	DVL1	dishevelled, dsh homolog 1 (Drosophila)	1855	ENSG00000107404
TMEFF2	NA	TMEFF2	transmembrane protein with EGF-like and two follistatin-like domains 2	23671	ENSG00000144339
FOSL1	NA	FOSL1	FOS-like antigen 1	8061	ENSG00000175592
CRTC1	NA	CRTC1	CREB regulated transcription coactivator 1	23373	ENSG00000105662
MEF2C	NA	MEF2C	myocyte enhancer factor 2C	4208	ENSG00000081189
UBE2D3	NA	UBE2D3	ubiquitin-conjugating enzyme E2D 3	7323	ENSG00000109332
ARAP3	NA	ARAP3	ArfGAP with RhoGAP domain, ankyrin repeat and PH domain 3	64411	ENSG00000120318
RUNX2	NA	RUNX2	runt-related transcription factor 2	860	ENSG00000124813
EGR1	NA	EGR1	early growth response 1	1958	ENSG00000120738
JDP2	NA	JDP2	Jun dimerization protein 2	122953	ENSG00000140044
EPN1	NA	EPN1	epsin 1	29924	ENSG00000063245
RALGDS	NA	RALGDS	ral guanine nucleotide dissociation stimulator	5900	ENSG00000160271
CHRD	NA	CHRD	chordin	8646	ENSG00000090539
TNFRSF10C	NA	TNFRSF10C	tumor necrosis factor receptor superfamily, member 10c, decoy without an intracellular domain	8794	ENSG00000173535
NCKAP1	NA	NCKAP1	NCK-associated protein 1	10787	ENSG00000061676
NKX2-5	NA	NKX2-5	NK2 homeobox 5	1482	ENSG00000183072
FOXG1	NA	FOXG1	forkhead box G1	2290	ENSG00000176165
CFLAR	NA	CFLAR	CASP8 and FADD-like apoptosis regulator	8837	ENSG00000003402
UBE3A	NA	UBE3A	ubiquitin protein ligase E3A	7337	ENSG00000114062
MYC	NA	MYC	v-myc myelocytomatosis viral oncogene homolog (avian)	4609	ENSG00000136997
PYCARD	NA	PYCARD	PYD and CARD domain containing	29108	ENSG00000103490
MMP2	NA	MMP2	matrix metallopeptidase 2 (gelatinase A, 72kDa gelatinase, 72kDa type IV collagenase)	4313	ENSG00000087245
PRKG1	NA	PRKG1	protein kinase, cGMP-dependent, type I	5592	ENSG00000185532
LEP	NA	LEP	leptin	3952	ENSG00000174697
EDNRB	NA	EDNRB	endothelin receptor type B	1910	ENSG00000136160
CCND2	NA	CCND2	cyclin D2	894	ENSG00000118971
PRF1	NA	PRF1	perforin 1 (pore forming protein)	5551	ENSG00000180644
GNAI2	NA	GNAI2	guanine nucleotide binding protein (G protein), alpha inhibiting activity polypeptide 2	2771	ENSG00000114353
MYOCD	NA	MYOCD	myocardin	93649	ENSG00000141052
GFRA1	NA	GFRA1	GDNF family receptor alpha 1	2674	ENSG00000151892
NOS3	NA	NOS3	nitric oxide synthase 3 (endothelial cell)	4846	ENSG00000164867
CD79B	NA	CD79B	CD79b molecule, immunoglobulin-associated beta	974	ENSG00000007312
CYFIP2	NA	CYFIP2	cytoplasmic FMR1 interacting protein 2	26999	ENSG00000055163
KIFC3	NA	KIFC3	kinesin family member C3	3801	ENSG00000140859
MAP2K2	NA	MAP2K2	mitogen-activated protein kinase kinase 2	5605	ENSG00000126934
GNA11	NA	GNA11	guanine nucleotide binding protein (G protein), alpha 11 (Gq class)	2767	ENSG00000088256
CDK5R1	NA	CDK5R1	cyclin-dependent kinase 5, regulatory subunit 1 (p35)	8851	ENSG00000176749
BAIAP2	NA	BAIAP2	BAI1-associated protein 2	10458	ENSG00000175866
XRCC5	NA	XRCC5	X-ray repair complementing defective repair in Chinese hamster cells 5 (double-strand-break rejoining)	7520	ENSG00000079246
FECH	NA	FECH	ferrochelatase	2235	ENSG00000066926
TNFRSF9	NA	TNFRSF9	tumor necrosis factor receptor superfamily, member 9	3604	ENSG00000049249
CSK	NA	CSK	c-src tyrosine kinase	1445	ENSG00000103653
AR	NA	AR	androgen receptor	367	ENSG00000169083
RBBP4	NA	RBBP4	retinoblastoma binding protein 4	5928	ENSG00000162521
JAK3	NA	JAK3	Janus kinase 3	3718	ENSG00000105639
CTBP1	NA	CTBP1	C-terminal binding protein 1	1487	ENSG00000159692
SFN	NA	SFN	stratifin	2810	ENSG00000175793
PRKAB1	NA	PRKAB1	protein kinase, AMP-activated, beta 1 non-catalytic subunit	5564	ENSG00000111725
DYNLRB1	NA	DYNLRB1	dynein, light chain, roadblock-type 1	83658	ENSG00000125971
SORBS1	NA	SORBS1	sorbin and SH3 domain containing 1	10580	ENSG00000095637
DDX18	NA	DDX18	DEAD (Asp-Glu-Ala-Asp) box polypeptide 18	8886	ENSG00000088205
INPP5D	NA	INPP5D	inositol polyphosphate-5-phosphatase, 145kDa	3635	ENSG00000168918
PEBP1	NA	PEBP1	phosphatidylethanolamine binding protein 1	5037	ENSG00000089220
DGKA	NA	DGKA	diacylglycerol kinase, alpha 80kDa	1606	ENSG00000065357
COL18A1	NA	COL18A1	collagen, type XVIII, alpha 1	80781	ENSG00000182871
RRAGC	NA	RRAGC	Ras-related GTP binding C	64121	ENSG00000116954
PRKACA	NA	PRKACA	protein kinase, cAMP-dependent, catalytic, alpha	5566	ENSG00000072062
LYN	NA	LYN	v-yes-1 Yamaguchi sarcoma viral related oncogene homolog	4067	ENSG00000254087
PDGFRA	NA	PDGFRA	platelet-derived growth factor receptor, alpha polypeptide	5156	ENSG00000134853
PLAU	NA	PLAU	plasminogen activator, urokinase	5328	ENSG00000122861
SHC1	NA	SHC1	SHC (Src homology 2 domain containing) transforming protein 1	6464	ENSG00000160691
SPTBN1	NA	SPTBN1	spectrin, beta, non-erythrocytic 1	6711	ENSG00000115306
PIN1	NA	PIN1	peptidylprolyl cis/trans isomerase, NIMA-interacting 1	5300	ENSG00000127445
STEAP3	NA	STEAP3	STEAP family member 3, metalloreductase	55240	ENSG00000115107
PEG10	NA	PEG10	paternally expressed 10	23089	ENSG00000242265
POU4F2	NA	POU4F2	POU class 4 homeobox 2	5458	ENSG00000151615
IGFBP3	NA	IGFBP3	insulin-like growth factor binding protein 3	3486	ENSG00000146674
TAF10	NA	TAF10	TAF10 RNA polymerase II, TATA box binding protein (TBP)-associated factor, 30kDa	6881	ENSG00000166337
GSK3A	NA	GSK3A	glycogen synthase kinase 3 alpha	2931	ENSG00000105723
AKT1	NA	AKT1	v-akt murine thymoma viral oncogene homolog 1	207	ENSG00000142208
BGLAP	NA	BGLAP	bone gamma-carboxyglutamate (gla) protein	632	ENSG00000242252
LGALS1	NA	LGALS1	lectin, galactoside-binding, soluble, 1	3956	ENSG00000100097
PPP2CA	NA	PPP2CA	protein phosphatase 2, catalytic subunit, alpha isozyme	5515	ENSG00000113575
PTGS2	NA	PTGS2	prostaglandin-endoperoxide synthase 2 (prostaglandin G/H synthase and cyclooxygenase)	5743	ENSG00000073756
PRKCZ	NA	PRKCZ	protein kinase C, zeta	5590	ENSG00000067606
STAT1	NA	STAT1	signal transducer and activator of transcription 1, 91kDa	6772	ENSG00000115415
FKBP5	NA	FKBP5	FK506 binding protein 5	2289	ENSG00000096060
TH	NA	TH	tyrosine hydroxylase	7054	ENSG00000180176
TAOK2	NA	TAOK2	TAO kinase 2	9344	ENSG00000149930
AP2M1	NA	AP2M1	adaptor-related protein complex 2, mu 1 subunit	1173	ENSG00000161203
BMPR2	NA	BMPR2	bone morphogenetic protein receptor, type II (serine/threonine kinase)	659	ENSG00000204217
KRT8	NA	KRT8	keratin 8	3856	ENSG00000170421
GRB14	NA	GRB14	growth factor receptor-bound protein 14	2888	ENSG00000115290
ARHGEF7	NA	ARHGEF7	Rho guanine nucleotide exchange factor (GEF) 7	8874	ENSG00000102606
CMTM2	NA	CMTM2	CKLF-like MARVEL transmembrane domain containing 2	146225	ENSG00000140932
RASSF1	NA	RASSF1	Ras association (RalGDS/AF-6) domain family member 1	11186	ENSG00000068028
MXD4	NA	MXD4	MAX dimerization protein 4	10608	ENSG00000123933
ETS1	NA	ETS1	v-ets erythroblastosis virus E26 oncogene homolog 1 (avian)	2113	ENSG00000134954
BMP6	NA	BMP6	bone morphogenetic protein 6	654	ENSG00000153162
SRC	NA	SRC	v-src sarcoma (Schmidt-Ruppin A-2) viral oncogene homolog (avian)	6714	ENSG00000197122
RAB11A	NA	RAB11A	RAB11A, member RAS oncogene family	8766	ENSG00000103769
PIP5K1C	NA	PIP5K1C	phosphatidylinositol-4-phosphate 5-kinase, type I, gamma	23396	ENSG00000186111
CAPN2	NA	CAPN2	calpain 2, (m/II) large subunit	824	ENSG00000162909
PRKCD	NA	PRKCD	protein kinase C, delta	5580	ENSG00000163932
JUNB	NA	JUNB	jun B proto-oncogene	3726	ENSG00000171223
AXIN2	NA	AXIN2	axin 2	8313	ENSG00000168646
SGK1	NA	SGK1	serum/glucocorticoid regulated kinase 1	6446	ENSG00000118515
JAK2	NA	JAK2	Janus kinase 2	3717	ENSG00000096968
CAMK2G	NA	CAMK2G	calcium/calmodulin-dependent protein kinase II gamma	818	ENSG00000148660
SP1	NA	SP1	Sp1 transcription factor	6667	ENSG00000185591
DUSP1	NA	DUSP1	dual specificity phosphatase 1	1843	ENSG00000120129
PIK3R1	NA	PIK3R1	phosphoinositide-3-kinase, regulatory subunit 1 (alpha)	5295	ENSG00000145675
SKP2	NA	SKP2	S-phase kinase-associated protein 2, E3 ubiquitin protein ligase	6502	ENSG00000145604
RUNX3	NA	RUNX3	runt-related transcription factor 3	864	ENSG00000020633
SMARCC2	NA	SMARCC2	SWI/SNF related, matrix associated, actin dependent regulator of chromatin, subfamily c, member 2	6601	ENSG00000139613
PDE3B	NA	PDE3B	phosphodiesterase 3B, cGMP-inhibited	5140	ENSG00000152270
GNA12	NA	GNA12	guanine nucleotide binding protein (G protein) alpha 12	2768	ENSG00000146535
HGS	NA	HGS	hepatocyte growth factor-regulated tyrosine kinase substrate	9146	ENSG00000185359
PAK3	NA	PAK3	p21 protein (Cdc42/Rac)-activated kinase 3	5063	ENSG00000077264
FGFR2	NA	FGFR2	fibroblast growth factor receptor 2	2263	ENSG00000066468
CAMK2B	NA	CAMK2B	calcium/calmodulin-dependent protein kinase II beta	816	ENSG00000058404
ZAP70	NA	ZAP70	zeta-chain (TCR) associated protein kinase 70kDa	7535	ENSG00000115085
TFDP1	NA	TFDP1	transcription factor Dp-1	7027	ENSG00000198176
E2F1	NA	E2F1	E2F transcription factor 1	1869	ENSG00000101412
ARRB1	NA	ARRB1	arrestin, beta 1	408	ENSG00000137486
STAT5A	NA	STAT5A	signal transducer and activator of transcription 5A	6776	ENSG00000126561
ITGB4	NA	ITGB4	integrin, beta 4	3691	ENSG00000132470
SCN3B	NA	SCN3B	sodium channel, voltage-gated, type III, beta subunit	55800	ENSG00000166257
IGF2	NA	IGF2	insulin-like growth factor 2 (somatomedin A)	3481	ENSG00000167244
RGMA	NA	RGMA	RGM domain family, member A	56963	ENSG00000182175
Pathway Commons pathway	ErbB1 downstream signaling	DB_ID:1602
C=1043;O=152;E=121.96;R=1.25;rawP=0.0020;adjP=0.0415
TSC2	NA	TSC2	tuberous sclerosis 2	7249	ENSG00000103197
PTPRA	NA	PTPRA	protein tyrosine phosphatase, receptor type, A	5786	ENSG00000132670
XIAP	NA	XIAP	X-linked inhibitor of apoptosis	331	ENSG00000101966
CREM	NA	CREM	cAMP responsive element modulator	1390	ENSG00000095794
CDK5	NA	CDK5	cyclin-dependent kinase 5	1020	ENSG00000164885
TP73	NA	TP73	tumor protein p73	7161	ENSG00000078900
ZCCHC12	NA	ZCCHC12	zinc finger, CCHC domain containing 12	170261	ENSG00000174460
ZFYVE28	NA	ZFYVE28	zinc finger, FYVE domain containing 28	57732	ENSG00000159733
NOG	NA	NOG	noggin	9241	ENSG00000183691
TNFRSF18	NA	TNFRSF18	tumor necrosis factor receptor superfamily, member 18	8784	ENSG00000186891
CDC25B	NA	CDC25B	cell division cycle 25 homolog B (S. pombe)	994	ENSG00000101224
PPP1CA	NA	PPP1CA	protein phosphatase 1, catalytic subunit, alpha isozyme	5499	ENSG00000172531
MYBL1	NA	MYBL1	v-myb myeloblastosis viral oncogene homolog (avian)-like 1	4603	ENSG00000185697
TSHR	NA	TSHR	thyroid stimulating hormone receptor	7253	ENSG00000165409
TIAM1	NA	TIAM1	T-cell lymphoma invasion and metastasis 1	7074	ENSG00000156299
SP5	NA	SP5	Sp5 transcription factor	389058	ENSG00000204335
MLST8	NA	MLST8	MTOR associated protein, LST8 homolog (S. cerevisiae)	64223	ENSG00000167965
RPS27L	NA	RPS27L	ribosomal protein S27-like	51065	ENSG00000185088
PPARG	NA	PPARG	peroxisome proliferator-activated receptor gamma	5468	ENSG00000132170
HSPA8	NA	HSPA8	heat shock 70kDa protein 8	3312	ENSG00000109971
TNFRSF10A	NA	TNFRSF10A	tumor necrosis factor receptor superfamily, member 10a	8797	ENSG00000104689
CDCA7	NA	CDCA7	cell division cycle associated 7	83879	ENSG00000144354
HCK	NA	HCK	hemopoietic cell kinase	3055	ENSG00000101336
NFATC1	NA	NFATC1	nuclear factor of activated T-cells, cytoplasmic, calcineurin-dependent 1	4772	ENSG00000131196
ODC1	NA	ODC1	ornithine decarboxylase 1	4953	ENSG00000115758
TP53I3	NA	TP53I3	tumor protein p53 inducible protein 3	9540	ENSG00000115129
EGR2	NA	EGR2	early growth response 2	1959	ENSG00000122877
UBTF	NA	UBTF	upstream binding transcription factor, RNA polymerase I	7343	ENSG00000108312
ITGB2	NA	ITGB2	integrin, beta 2 (complement component 3 receptor 3 and 4 subunit)	3689	ENSG00000160255
PLCG1	NA	PLCG1	phospholipase C, gamma 1	5335	ENSG00000124181
ALDOA	NA	ALDOA	aldolase A, fructose-bisphosphate	226	ENSG00000149925
TNFRSF1A	NA	TNFRSF1A	tumor necrosis factor receptor superfamily, member 1A	7132	ENSG00000067182
DVL1	NA	DVL1	dishevelled, dsh homolog 1 (Drosophila)	1855	ENSG00000107404
TMEFF2	NA	TMEFF2	transmembrane protein with EGF-like and two follistatin-like domains 2	23671	ENSG00000144339
FOSL1	NA	FOSL1	FOS-like antigen 1	8061	ENSG00000175592
CRTC1	NA	CRTC1	CREB regulated transcription coactivator 1	23373	ENSG00000105662
MEF2C	NA	MEF2C	myocyte enhancer factor 2C	4208	ENSG00000081189
UBE2D3	NA	UBE2D3	ubiquitin-conjugating enzyme E2D 3	7323	ENSG00000109332
ARAP3	NA	ARAP3	ArfGAP with RhoGAP domain, ankyrin repeat and PH domain 3	64411	ENSG00000120318
RUNX2	NA	RUNX2	runt-related transcription factor 2	860	ENSG00000124813
EGR1	NA	EGR1	early growth response 1	1958	ENSG00000120738
JDP2	NA	JDP2	Jun dimerization protein 2	122953	ENSG00000140044
EPN1	NA	EPN1	epsin 1	29924	ENSG00000063245
RALGDS	NA	RALGDS	ral guanine nucleotide dissociation stimulator	5900	ENSG00000160271
CHRD	NA	CHRD	chordin	8646	ENSG00000090539
TNFRSF10C	NA	TNFRSF10C	tumor necrosis factor receptor superfamily, member 10c, decoy without an intracellular domain	8794	ENSG00000173535
NCKAP1	NA	NCKAP1	NCK-associated protein 1	10787	ENSG00000061676
NKX2-5	NA	NKX2-5	NK2 homeobox 5	1482	ENSG00000183072
FOXG1	NA	FOXG1	forkhead box G1	2290	ENSG00000176165
CFLAR	NA	CFLAR	CASP8 and FADD-like apoptosis regulator	8837	ENSG00000003402
UBE3A	NA	UBE3A	ubiquitin protein ligase E3A	7337	ENSG00000114062
MYC	NA	MYC	v-myc myelocytomatosis viral oncogene homolog (avian)	4609	ENSG00000136997
PYCARD	NA	PYCARD	PYD and CARD domain containing	29108	ENSG00000103490
MMP2	NA	MMP2	matrix metallopeptidase 2 (gelatinase A, 72kDa gelatinase, 72kDa type IV collagenase)	4313	ENSG00000087245
PRKG1	NA	PRKG1	protein kinase, cGMP-dependent, type I	5592	ENSG00000185532
LEP	NA	LEP	leptin	3952	ENSG00000174697
EDNRB	NA	EDNRB	endothelin receptor type B	1910	ENSG00000136160
CCND2	NA	CCND2	cyclin D2	894	ENSG00000118971
PRF1	NA	PRF1	perforin 1 (pore forming protein)	5551	ENSG00000180644
GNAI2	NA	GNAI2	guanine nucleotide binding protein (G protein), alpha inhibiting activity polypeptide 2	2771	ENSG00000114353
MYOCD	NA	MYOCD	myocardin	93649	ENSG00000141052
GFRA1	NA	GFRA1	GDNF family receptor alpha 1	2674	ENSG00000151892
NOS3	NA	NOS3	nitric oxide synthase 3 (endothelial cell)	4846	ENSG00000164867
CD79B	NA	CD79B	CD79b molecule, immunoglobulin-associated beta	974	ENSG00000007312
CYFIP2	NA	CYFIP2	cytoplasmic FMR1 interacting protein 2	26999	ENSG00000055163
KIFC3	NA	KIFC3	kinesin family member C3	3801	ENSG00000140859
MAP2K2	NA	MAP2K2	mitogen-activated protein kinase kinase 2	5605	ENSG00000126934
GNA11	NA	GNA11	guanine nucleotide binding protein (G protein), alpha 11 (Gq class)	2767	ENSG00000088256
CDK5R1	NA	CDK5R1	cyclin-dependent kinase 5, regulatory subunit 1 (p35)	8851	ENSG00000176749
BAIAP2	NA	BAIAP2	BAI1-associated protein 2	10458	ENSG00000175866
XRCC5	NA	XRCC5	X-ray repair complementing defective repair in Chinese hamster cells 5 (double-strand-break rejoining)	7520	ENSG00000079246
FECH	NA	FECH	ferrochelatase	2235	ENSG00000066926
TNFRSF9	NA	TNFRSF9	tumor necrosis factor receptor superfamily, member 9	3604	ENSG00000049249
CSK	NA	CSK	c-src tyrosine kinase	1445	ENSG00000103653
AR	NA	AR	androgen receptor	367	ENSG00000169083
RBBP4	NA	RBBP4	retinoblastoma binding protein 4	5928	ENSG00000162521
JAK3	NA	JAK3	Janus kinase 3	3718	ENSG00000105639
CTBP1	NA	CTBP1	C-terminal binding protein 1	1487	ENSG00000159692
SFN	NA	SFN	stratifin	2810	ENSG00000175793
PRKAB1	NA	PRKAB1	protein kinase, AMP-activated, beta 1 non-catalytic subunit	5564	ENSG00000111725
DYNLRB1	NA	DYNLRB1	dynein, light chain, roadblock-type 1	83658	ENSG00000125971
SORBS1	NA	SORBS1	sorbin and SH3 domain containing 1	10580	ENSG00000095637
DDX18	NA	DDX18	DEAD (Asp-Glu-Ala-Asp) box polypeptide 18	8886	ENSG00000088205
INPP5D	NA	INPP5D	inositol polyphosphate-5-phosphatase, 145kDa	3635	ENSG00000168918
PEBP1	NA	PEBP1	phosphatidylethanolamine binding protein 1	5037	ENSG00000089220
DGKA	NA	DGKA	diacylglycerol kinase, alpha 80kDa	1606	ENSG00000065357
COL18A1	NA	COL18A1	collagen, type XVIII, alpha 1	80781	ENSG00000182871
RRAGC	NA	RRAGC	Ras-related GTP binding C	64121	ENSG00000116954
PRKACA	NA	PRKACA	protein kinase, cAMP-dependent, catalytic, alpha	5566	ENSG00000072062
LYN	NA	LYN	v-yes-1 Yamaguchi sarcoma viral related oncogene homolog	4067	ENSG00000254087
PDGFRA	NA	PDGFRA	platelet-derived growth factor receptor, alpha polypeptide	5156	ENSG00000134853
PLAU	NA	PLAU	plasminogen activator, urokinase	5328	ENSG00000122861
SHC1	NA	SHC1	SHC (Src homology 2 domain containing) transforming protein 1	6464	ENSG00000160691
SPTBN1	NA	SPTBN1	spectrin, beta, non-erythrocytic 1	6711	ENSG00000115306
PIN1	NA	PIN1	peptidylprolyl cis/trans isomerase, NIMA-interacting 1	5300	ENSG00000127445
STEAP3	NA	STEAP3	STEAP family member 3, metalloreductase	55240	ENSG00000115107
PEG10	NA	PEG10	paternally expressed 10	23089	ENSG00000242265
POU4F2	NA	POU4F2	POU class 4 homeobox 2	5458	ENSG00000151615
IGFBP3	NA	IGFBP3	insulin-like growth factor binding protein 3	3486	ENSG00000146674
TAF10	NA	TAF10	TAF10 RNA polymerase II, TATA box binding protein (TBP)-associated factor, 30kDa	6881	ENSG00000166337
GSK3A	NA	GSK3A	glycogen synthase kinase 3 alpha	2931	ENSG00000105723
AKT1	NA	AKT1	v-akt murine thymoma viral oncogene homolog 1	207	ENSG00000142208
BGLAP	NA	BGLAP	bone gamma-carboxyglutamate (gla) protein	632	ENSG00000242252
LGALS1	NA	LGALS1	lectin, galactoside-binding, soluble, 1	3956	ENSG00000100097
PPP2CA	NA	PPP2CA	protein phosphatase 2, catalytic subunit, alpha isozyme	5515	ENSG00000113575
PTGS2	NA	PTGS2	prostaglandin-endoperoxide synthase 2 (prostaglandin G/H synthase and cyclooxygenase)	5743	ENSG00000073756
PRKCZ	NA	PRKCZ	protein kinase C, zeta	5590	ENSG00000067606
STAT1	NA	STAT1	signal transducer and activator of transcription 1, 91kDa	6772	ENSG00000115415
FKBP5	NA	FKBP5	FK506 binding protein 5	2289	ENSG00000096060
TH	NA	TH	tyrosine hydroxylase	7054	ENSG00000180176
TAOK2	NA	TAOK2	TAO kinase 2	9344	ENSG00000149930
AP2M1	NA	AP2M1	adaptor-related protein complex 2, mu 1 subunit	1173	ENSG00000161203
BMPR2	NA	BMPR2	bone morphogenetic protein receptor, type II (serine/threonine kinase)	659	ENSG00000204217
KRT8	NA	KRT8	keratin 8	3856	ENSG00000170421
GRB14	NA	GRB14	growth factor receptor-bound protein 14	2888	ENSG00000115290
ARHGEF7	NA	ARHGEF7	Rho guanine nucleotide exchange factor (GEF) 7	8874	ENSG00000102606
CMTM2	NA	CMTM2	CKLF-like MARVEL transmembrane domain containing 2	146225	ENSG00000140932
RASSF1	NA	RASSF1	Ras association (RalGDS/AF-6) domain family member 1	11186	ENSG00000068028
MXD4	NA	MXD4	MAX dimerization protein 4	10608	ENSG00000123933
ETS1	NA	ETS1	v-ets erythroblastosis virus E26 oncogene homolog 1 (avian)	2113	ENSG00000134954
BMP6	NA	BMP6	bone morphogenetic protein 6	654	ENSG00000153162
SRC	NA	SRC	v-src sarcoma (Schmidt-Ruppin A-2) viral oncogene homolog (avian)	6714	ENSG00000197122
RAB11A	NA	RAB11A	RAB11A, member RAS oncogene family	8766	ENSG00000103769
PIP5K1C	NA	PIP5K1C	phosphatidylinositol-4-phosphate 5-kinase, type I, gamma	23396	ENSG00000186111
CAPN2	NA	CAPN2	calpain 2, (m/II) large subunit	824	ENSG00000162909
PRKCD	NA	PRKCD	protein kinase C, delta	5580	ENSG00000163932
JUNB	NA	JUNB	jun B proto-oncogene	3726	ENSG00000171223
AXIN2	NA	AXIN2	axin 2	8313	ENSG00000168646
SGK1	NA	SGK1	serum/glucocorticoid regulated kinase 1	6446	ENSG00000118515
JAK2	NA	JAK2	Janus kinase 2	3717	ENSG00000096968
CAMK2G	NA	CAMK2G	calcium/calmodulin-dependent protein kinase II gamma	818	ENSG00000148660
SP1	NA	SP1	Sp1 transcription factor	6667	ENSG00000185591
DUSP1	NA	DUSP1	dual specificity phosphatase 1	1843	ENSG00000120129
PIK3R1	NA	PIK3R1	phosphoinositide-3-kinase, regulatory subunit 1 (alpha)	5295	ENSG00000145675
SKP2	NA	SKP2	S-phase kinase-associated protein 2, E3 ubiquitin protein ligase	6502	ENSG00000145604
RUNX3	NA	RUNX3	runt-related transcription factor 3	864	ENSG00000020633
SMARCC2	NA	SMARCC2	SWI/SNF related, matrix associated, actin dependent regulator of chromatin, subfamily c, member 2	6601	ENSG00000139613
PDE3B	NA	PDE3B	phosphodiesterase 3B, cGMP-inhibited	5140	ENSG00000152270
GNA12	NA	GNA12	guanine nucleotide binding protein (G protein) alpha 12	2768	ENSG00000146535
HGS	NA	HGS	hepatocyte growth factor-regulated tyrosine kinase substrate	9146	ENSG00000185359
PAK3	NA	PAK3	p21 protein (Cdc42/Rac)-activated kinase 3	5063	ENSG00000077264
FGFR2	NA	FGFR2	fibroblast growth factor receptor 2	2263	ENSG00000066468
CAMK2B	NA	CAMK2B	calcium/calmodulin-dependent protein kinase II beta	816	ENSG00000058404
ZAP70	NA	ZAP70	zeta-chain (TCR) associated protein kinase 70kDa	7535	ENSG00000115085
TFDP1	NA	TFDP1	transcription factor Dp-1	7027	ENSG00000198176
E2F1	NA	E2F1	E2F transcription factor 1	1869	ENSG00000101412
ARRB1	NA	ARRB1	arrestin, beta 1	408	ENSG00000137486
STAT5A	NA	STAT5A	signal transducer and activator of transcription 5A	6776	ENSG00000126561
ITGB4	NA	ITGB4	integrin, beta 4	3691	ENSG00000132470
SCN3B	NA	SCN3B	sodium channel, voltage-gated, type III, beta subunit	55800	ENSG00000166257
IGF2	NA	IGF2	insulin-like growth factor 2 (somatomedin A)	3481	ENSG00000167244
RGMA	NA	RGMA	RGM domain family, member A	56963	ENSG00000182175
Pathway Commons pathway	Arf6 signaling events	DB_ID:1554
C=1043;O=152;E=121.96;R=1.25;rawP=0.0020;adjP=0.0415
TSC2	NA	TSC2	tuberous sclerosis 2	7249	ENSG00000103197
PTPRA	NA	PTPRA	protein tyrosine phosphatase, receptor type, A	5786	ENSG00000132670
XIAP	NA	XIAP	X-linked inhibitor of apoptosis	331	ENSG00000101966
CREM	NA	CREM	cAMP responsive element modulator	1390	ENSG00000095794
CDK5	NA	CDK5	cyclin-dependent kinase 5	1020	ENSG00000164885
TP73	NA	TP73	tumor protein p73	7161	ENSG00000078900
ZCCHC12	NA	ZCCHC12	zinc finger, CCHC domain containing 12	170261	ENSG00000174460
ZFYVE28	NA	ZFYVE28	zinc finger, FYVE domain containing 28	57732	ENSG00000159733
NOG	NA	NOG	noggin	9241	ENSG00000183691
TNFRSF18	NA	TNFRSF18	tumor necrosis factor receptor superfamily, member 18	8784	ENSG00000186891
CDC25B	NA	CDC25B	cell division cycle 25 homolog B (S. pombe)	994	ENSG00000101224
PPP1CA	NA	PPP1CA	protein phosphatase 1, catalytic subunit, alpha isozyme	5499	ENSG00000172531
MYBL1	NA	MYBL1	v-myb myeloblastosis viral oncogene homolog (avian)-like 1	4603	ENSG00000185697
TSHR	NA	TSHR	thyroid stimulating hormone receptor	7253	ENSG00000165409
TIAM1	NA	TIAM1	T-cell lymphoma invasion and metastasis 1	7074	ENSG00000156299
SP5	NA	SP5	Sp5 transcription factor	389058	ENSG00000204335
MLST8	NA	MLST8	MTOR associated protein, LST8 homolog (S. cerevisiae)	64223	ENSG00000167965
RPS27L	NA	RPS27L	ribosomal protein S27-like	51065	ENSG00000185088
PPARG	NA	PPARG	peroxisome proliferator-activated receptor gamma	5468	ENSG00000132170
HSPA8	NA	HSPA8	heat shock 70kDa protein 8	3312	ENSG00000109971
TNFRSF10A	NA	TNFRSF10A	tumor necrosis factor receptor superfamily, member 10a	8797	ENSG00000104689
CDCA7	NA	CDCA7	cell division cycle associated 7	83879	ENSG00000144354
HCK	NA	HCK	hemopoietic cell kinase	3055	ENSG00000101336
NFATC1	NA	NFATC1	nuclear factor of activated T-cells, cytoplasmic, calcineurin-dependent 1	4772	ENSG00000131196
ODC1	NA	ODC1	ornithine decarboxylase 1	4953	ENSG00000115758
TP53I3	NA	TP53I3	tumor protein p53 inducible protein 3	9540	ENSG00000115129
EGR2	NA	EGR2	early growth response 2	1959	ENSG00000122877
UBTF	NA	UBTF	upstream binding transcription factor, RNA polymerase I	7343	ENSG00000108312
ITGB2	NA	ITGB2	integrin, beta 2 (complement component 3 receptor 3 and 4 subunit)	3689	ENSG00000160255
PLCG1	NA	PLCG1	phospholipase C, gamma 1	5335	ENSG00000124181
ALDOA	NA	ALDOA	aldolase A, fructose-bisphosphate	226	ENSG00000149925
TNFRSF1A	NA	TNFRSF1A	tumor necrosis factor receptor superfamily, member 1A	7132	ENSG00000067182
DVL1	NA	DVL1	dishevelled, dsh homolog 1 (Drosophila)	1855	ENSG00000107404
TMEFF2	NA	TMEFF2	transmembrane protein with EGF-like and two follistatin-like domains 2	23671	ENSG00000144339
FOSL1	NA	FOSL1	FOS-like antigen 1	8061	ENSG00000175592
CRTC1	NA	CRTC1	CREB regulated transcription coactivator 1	23373	ENSG00000105662
MEF2C	NA	MEF2C	myocyte enhancer factor 2C	4208	ENSG00000081189
UBE2D3	NA	UBE2D3	ubiquitin-conjugating enzyme E2D 3	7323	ENSG00000109332
ARAP3	NA	ARAP3	ArfGAP with RhoGAP domain, ankyrin repeat and PH domain 3	64411	ENSG00000120318
RUNX2	NA	RUNX2	runt-related transcription factor 2	860	ENSG00000124813
EGR1	NA	EGR1	early growth response 1	1958	ENSG00000120738
JDP2	NA	JDP2	Jun dimerization protein 2	122953	ENSG00000140044
EPN1	NA	EPN1	epsin 1	29924	ENSG00000063245
RALGDS	NA	RALGDS	ral guanine nucleotide dissociation stimulator	5900	ENSG00000160271
CHRD	NA	CHRD	chordin	8646	ENSG00000090539
TNFRSF10C	NA	TNFRSF10C	tumor necrosis factor receptor superfamily, member 10c, decoy without an intracellular domain	8794	ENSG00000173535
NCKAP1	NA	NCKAP1	NCK-associated protein 1	10787	ENSG00000061676
NKX2-5	NA	NKX2-5	NK2 homeobox 5	1482	ENSG00000183072
FOXG1	NA	FOXG1	forkhead box G1	2290	ENSG00000176165
CFLAR	NA	CFLAR	CASP8 and FADD-like apoptosis regulator	8837	ENSG00000003402
UBE3A	NA	UBE3A	ubiquitin protein ligase E3A	7337	ENSG00000114062
MYC	NA	MYC	v-myc myelocytomatosis viral oncogene homolog (avian)	4609	ENSG00000136997
PYCARD	NA	PYCARD	PYD and CARD domain containing	29108	ENSG00000103490
MMP2	NA	MMP2	matrix metallopeptidase 2 (gelatinase A, 72kDa gelatinase, 72kDa type IV collagenase)	4313	ENSG00000087245
PRKG1	NA	PRKG1	protein kinase, cGMP-dependent, type I	5592	ENSG00000185532
LEP	NA	LEP	leptin	3952	ENSG00000174697
EDNRB	NA	EDNRB	endothelin receptor type B	1910	ENSG00000136160
CCND2	NA	CCND2	cyclin D2	894	ENSG00000118971
PRF1	NA	PRF1	perforin 1 (pore forming protein)	5551	ENSG00000180644
GNAI2	NA	GNAI2	guanine nucleotide binding protein (G protein), alpha inhibiting activity polypeptide 2	2771	ENSG00000114353
MYOCD	NA	MYOCD	myocardin	93649	ENSG00000141052
GFRA1	NA	GFRA1	GDNF family receptor alpha 1	2674	ENSG00000151892
NOS3	NA	NOS3	nitric oxide synthase 3 (endothelial cell)	4846	ENSG00000164867
CD79B	NA	CD79B	CD79b molecule, immunoglobulin-associated beta	974	ENSG00000007312
CYFIP2	NA	CYFIP2	cytoplasmic FMR1 interacting protein 2	26999	ENSG00000055163
KIFC3	NA	KIFC3	kinesin family member C3	3801	ENSG00000140859
MAP2K2	NA	MAP2K2	mitogen-activated protein kinase kinase 2	5605	ENSG00000126934
GNA11	NA	GNA11	guanine nucleotide binding protein (G protein), alpha 11 (Gq class)	2767	ENSG00000088256
CDK5R1	NA	CDK5R1	cyclin-dependent kinase 5, regulatory subunit 1 (p35)	8851	ENSG00000176749
BAIAP2	NA	BAIAP2	BAI1-associated protein 2	10458	ENSG00000175866
XRCC5	NA	XRCC5	X-ray repair complementing defective repair in Chinese hamster cells 5 (double-strand-break rejoining)	7520	ENSG00000079246
FECH	NA	FECH	ferrochelatase	2235	ENSG00000066926
TNFRSF9	NA	TNFRSF9	tumor necrosis factor receptor superfamily, member 9	3604	ENSG00000049249
CSK	NA	CSK	c-src tyrosine kinase	1445	ENSG00000103653
AR	NA	AR	androgen receptor	367	ENSG00000169083
RBBP4	NA	RBBP4	retinoblastoma binding protein 4	5928	ENSG00000162521
JAK3	NA	JAK3	Janus kinase 3	3718	ENSG00000105639
CTBP1	NA	CTBP1	C-terminal binding protein 1	1487	ENSG00000159692
SFN	NA	SFN	stratifin	2810	ENSG00000175793
PRKAB1	NA	PRKAB1	protein kinase, AMP-activated, beta 1 non-catalytic subunit	5564	ENSG00000111725
DYNLRB1	NA	DYNLRB1	dynein, light chain, roadblock-type 1	83658	ENSG00000125971
SORBS1	NA	SORBS1	sorbin and SH3 domain containing 1	10580	ENSG00000095637
DDX18	NA	DDX18	DEAD (Asp-Glu-Ala-Asp) box polypeptide 18	8886	ENSG00000088205
INPP5D	NA	INPP5D	inositol polyphosphate-5-phosphatase, 145kDa	3635	ENSG00000168918
PEBP1	NA	PEBP1	phosphatidylethanolamine binding protein 1	5037	ENSG00000089220
DGKA	NA	DGKA	diacylglycerol kinase, alpha 80kDa	1606	ENSG00000065357
COL18A1	NA	COL18A1	collagen, type XVIII, alpha 1	80781	ENSG00000182871
RRAGC	NA	RRAGC	Ras-related GTP binding C	64121	ENSG00000116954
PRKACA	NA	PRKACA	protein kinase, cAMP-dependent, catalytic, alpha	5566	ENSG00000072062
LYN	NA	LYN	v-yes-1 Yamaguchi sarcoma viral related oncogene homolog	4067	ENSG00000254087
PDGFRA	NA	PDGFRA	platelet-derived growth factor receptor, alpha polypeptide	5156	ENSG00000134853
PLAU	NA	PLAU	plasminogen activator, urokinase	5328	ENSG00000122861
SHC1	NA	SHC1	SHC (Src homology 2 domain containing) transforming protein 1	6464	ENSG00000160691
SPTBN1	NA	SPTBN1	spectrin, beta, non-erythrocytic 1	6711	ENSG00000115306
PIN1	NA	PIN1	peptidylprolyl cis/trans isomerase, NIMA-interacting 1	5300	ENSG00000127445
STEAP3	NA	STEAP3	STEAP family member 3, metalloreductase	55240	ENSG00000115107
PEG10	NA	PEG10	paternally expressed 10	23089	ENSG00000242265
POU4F2	NA	POU4F2	POU class 4 homeobox 2	5458	ENSG00000151615
IGFBP3	NA	IGFBP3	insulin-like growth factor binding protein 3	3486	ENSG00000146674
TAF10	NA	TAF10	TAF10 RNA polymerase II, TATA box binding protein (TBP)-associated factor, 30kDa	6881	ENSG00000166337
GSK3A	NA	GSK3A	glycogen synthase kinase 3 alpha	2931	ENSG00000105723
AKT1	NA	AKT1	v-akt murine thymoma viral oncogene homolog 1	207	ENSG00000142208
BGLAP	NA	BGLAP	bone gamma-carboxyglutamate (gla) protein	632	ENSG00000242252
LGALS1	NA	LGALS1	lectin, galactoside-binding, soluble, 1	3956	ENSG00000100097
PPP2CA	NA	PPP2CA	protein phosphatase 2, catalytic subunit, alpha isozyme	5515	ENSG00000113575
PTGS2	NA	PTGS2	prostaglandin-endoperoxide synthase 2 (prostaglandin G/H synthase and cyclooxygenase)	5743	ENSG00000073756
PRKCZ	NA	PRKCZ	protein kinase C, zeta	5590	ENSG00000067606
STAT1	NA	STAT1	signal transducer and activator of transcription 1, 91kDa	6772	ENSG00000115415
FKBP5	NA	FKBP5	FK506 binding protein 5	2289	ENSG00000096060
TH	NA	TH	tyrosine hydroxylase	7054	ENSG00000180176
TAOK2	NA	TAOK2	TAO kinase 2	9344	ENSG00000149930
AP2M1	NA	AP2M1	adaptor-related protein complex 2, mu 1 subunit	1173	ENSG00000161203
BMPR2	NA	BMPR2	bone morphogenetic protein receptor, type II (serine/threonine kinase)	659	ENSG00000204217
KRT8	NA	KRT8	keratin 8	3856	ENSG00000170421
GRB14	NA	GRB14	growth factor receptor-bound protein 14	2888	ENSG00000115290
ARHGEF7	NA	ARHGEF7	Rho guanine nucleotide exchange factor (GEF) 7	8874	ENSG00000102606
CMTM2	NA	CMTM2	CKLF-like MARVEL transmembrane domain containing 2	146225	ENSG00000140932
RASSF1	NA	RASSF1	Ras association (RalGDS/AF-6) domain family member 1	11186	ENSG00000068028
MXD4	NA	MXD4	MAX dimerization protein 4	10608	ENSG00000123933
ETS1	NA	ETS1	v-ets erythroblastosis virus E26 oncogene homolog 1 (avian)	2113	ENSG00000134954
BMP6	NA	BMP6	bone morphogenetic protein 6	654	ENSG00000153162
SRC	NA	SRC	v-src sarcoma (Schmidt-Ruppin A-2) viral oncogene homolog (avian)	6714	ENSG00000197122
RAB11A	NA	RAB11A	RAB11A, member RAS oncogene family	8766	ENSG00000103769
PIP5K1C	NA	PIP5K1C	phosphatidylinositol-4-phosphate 5-kinase, type I, gamma	23396	ENSG00000186111
CAPN2	NA	CAPN2	calpain 2, (m/II) large subunit	824	ENSG00000162909
PRKCD	NA	PRKCD	protein kinase C, delta	5580	ENSG00000163932
JUNB	NA	JUNB	jun B proto-oncogene	3726	ENSG00000171223
AXIN2	NA	AXIN2	axin 2	8313	ENSG00000168646
SGK1	NA	SGK1	serum/glucocorticoid regulated kinase 1	6446	ENSG00000118515
JAK2	NA	JAK2	Janus kinase 2	3717	ENSG00000096968
CAMK2G	NA	CAMK2G	calcium/calmodulin-dependent protein kinase II gamma	818	ENSG00000148660
SP1	NA	SP1	Sp1 transcription factor	6667	ENSG00000185591
DUSP1	NA	DUSP1	dual specificity phosphatase 1	1843	ENSG00000120129
PIK3R1	NA	PIK3R1	phosphoinositide-3-kinase, regulatory subunit 1 (alpha)	5295	ENSG00000145675
SKP2	NA	SKP2	S-phase kinase-associated protein 2, E3 ubiquitin protein ligase	6502	ENSG00000145604
RUNX3	NA	RUNX3	runt-related transcription factor 3	864	ENSG00000020633
SMARCC2	NA	SMARCC2	SWI/SNF related, matrix associated, actin dependent regulator of chromatin, subfamily c, member 2	6601	ENSG00000139613
PDE3B	NA	PDE3B	phosphodiesterase 3B, cGMP-inhibited	5140	ENSG00000152270
GNA12	NA	GNA12	guanine nucleotide binding protein (G protein) alpha 12	2768	ENSG00000146535
HGS	NA	HGS	hepatocyte growth factor-regulated tyrosine kinase substrate	9146	ENSG00000185359
PAK3	NA	PAK3	p21 protein (Cdc42/Rac)-activated kinase 3	5063	ENSG00000077264
FGFR2	NA	FGFR2	fibroblast growth factor receptor 2	2263	ENSG00000066468
CAMK2B	NA	CAMK2B	calcium/calmodulin-dependent protein kinase II beta	816	ENSG00000058404
ZAP70	NA	ZAP70	zeta-chain (TCR) associated protein kinase 70kDa	7535	ENSG00000115085
TFDP1	NA	TFDP1	transcription factor Dp-1	7027	ENSG00000198176
E2F1	NA	E2F1	E2F transcription factor 1	1869	ENSG00000101412
ARRB1	NA	ARRB1	arrestin, beta 1	408	ENSG00000137486
STAT5A	NA	STAT5A	signal transducer and activator of transcription 5A	6776	ENSG00000126561
ITGB4	NA	ITGB4	integrin, beta 4	3691	ENSG00000132470
SCN3B	NA	SCN3B	sodium channel, voltage-gated, type III, beta subunit	55800	ENSG00000166257
IGF2	NA	IGF2	insulin-like growth factor 2 (somatomedin A)	3481	ENSG00000167244
RGMA	NA	RGMA	RGM domain family, member A	56963	ENSG00000182175
Pathway Commons pathway	EGFR-dependent Endothelin signaling events	DB_ID:1603
C=1044;O=153;E=122.08;R=1.25;rawP=0.0015;adjP=0.0415
TSC2	NA	TSC2	tuberous sclerosis 2	7249	ENSG00000103197
PTPRA	NA	PTPRA	protein tyrosine phosphatase, receptor type, A	5786	ENSG00000132670
XIAP	NA	XIAP	X-linked inhibitor of apoptosis	331	ENSG00000101966
CREM	NA	CREM	cAMP responsive element modulator	1390	ENSG00000095794
CDK5	NA	CDK5	cyclin-dependent kinase 5	1020	ENSG00000164885
TP73	NA	TP73	tumor protein p73	7161	ENSG00000078900
ZCCHC12	NA	ZCCHC12	zinc finger, CCHC domain containing 12	170261	ENSG00000174460
ZFYVE28	NA	ZFYVE28	zinc finger, FYVE domain containing 28	57732	ENSG00000159733
NOG	NA	NOG	noggin	9241	ENSG00000183691
TNFRSF18	NA	TNFRSF18	tumor necrosis factor receptor superfamily, member 18	8784	ENSG00000186891
CDC25B	NA	CDC25B	cell division cycle 25 homolog B (S. pombe)	994	ENSG00000101224
PPP1CA	NA	PPP1CA	protein phosphatase 1, catalytic subunit, alpha isozyme	5499	ENSG00000172531
MYBL1	NA	MYBL1	v-myb myeloblastosis viral oncogene homolog (avian)-like 1	4603	ENSG00000185697
TSHR	NA	TSHR	thyroid stimulating hormone receptor	7253	ENSG00000165409
TIAM1	NA	TIAM1	T-cell lymphoma invasion and metastasis 1	7074	ENSG00000156299
SP5	NA	SP5	Sp5 transcription factor	389058	ENSG00000204335
MLST8	NA	MLST8	MTOR associated protein, LST8 homolog (S. cerevisiae)	64223	ENSG00000167965
RPS27L	NA	RPS27L	ribosomal protein S27-like	51065	ENSG00000185088
PPARG	NA	PPARG	peroxisome proliferator-activated receptor gamma	5468	ENSG00000132170
HSPA8	NA	HSPA8	heat shock 70kDa protein 8	3312	ENSG00000109971
TNFRSF10A	NA	TNFRSF10A	tumor necrosis factor receptor superfamily, member 10a	8797	ENSG00000104689
CDCA7	NA	CDCA7	cell division cycle associated 7	83879	ENSG00000144354
HCK	NA	HCK	hemopoietic cell kinase	3055	ENSG00000101336
NFATC1	NA	NFATC1	nuclear factor of activated T-cells, cytoplasmic, calcineurin-dependent 1	4772	ENSG00000131196
ODC1	NA	ODC1	ornithine decarboxylase 1	4953	ENSG00000115758
TP53I3	NA	TP53I3	tumor protein p53 inducible protein 3	9540	ENSG00000115129
EGR2	NA	EGR2	early growth response 2	1959	ENSG00000122877
EDNRA	NA	EDNRA	endothelin receptor type A	1909	ENSG00000151617
UBTF	NA	UBTF	upstream binding transcription factor, RNA polymerase I	7343	ENSG00000108312
ITGB2	NA	ITGB2	integrin, beta 2 (complement component 3 receptor 3 and 4 subunit)	3689	ENSG00000160255
PLCG1	NA	PLCG1	phospholipase C, gamma 1	5335	ENSG00000124181
ALDOA	NA	ALDOA	aldolase A, fructose-bisphosphate	226	ENSG00000149925
TNFRSF1A	NA	TNFRSF1A	tumor necrosis factor receptor superfamily, member 1A	7132	ENSG00000067182
DVL1	NA	DVL1	dishevelled, dsh homolog 1 (Drosophila)	1855	ENSG00000107404
TMEFF2	NA	TMEFF2	transmembrane protein with EGF-like and two follistatin-like domains 2	23671	ENSG00000144339
FOSL1	NA	FOSL1	FOS-like antigen 1	8061	ENSG00000175592
CRTC1	NA	CRTC1	CREB regulated transcription coactivator 1	23373	ENSG00000105662
MEF2C	NA	MEF2C	myocyte enhancer factor 2C	4208	ENSG00000081189
UBE2D3	NA	UBE2D3	ubiquitin-conjugating enzyme E2D 3	7323	ENSG00000109332
ARAP3	NA	ARAP3	ArfGAP with RhoGAP domain, ankyrin repeat and PH domain 3	64411	ENSG00000120318
RUNX2	NA	RUNX2	runt-related transcription factor 2	860	ENSG00000124813
EGR1	NA	EGR1	early growth response 1	1958	ENSG00000120738
JDP2	NA	JDP2	Jun dimerization protein 2	122953	ENSG00000140044
EPN1	NA	EPN1	epsin 1	29924	ENSG00000063245
RALGDS	NA	RALGDS	ral guanine nucleotide dissociation stimulator	5900	ENSG00000160271
CHRD	NA	CHRD	chordin	8646	ENSG00000090539
TNFRSF10C	NA	TNFRSF10C	tumor necrosis factor receptor superfamily, member 10c, decoy without an intracellular domain	8794	ENSG00000173535
NCKAP1	NA	NCKAP1	NCK-associated protein 1	10787	ENSG00000061676
NKX2-5	NA	NKX2-5	NK2 homeobox 5	1482	ENSG00000183072
FOXG1	NA	FOXG1	forkhead box G1	2290	ENSG00000176165
CFLAR	NA	CFLAR	CASP8 and FADD-like apoptosis regulator	8837	ENSG00000003402
UBE3A	NA	UBE3A	ubiquitin protein ligase E3A	7337	ENSG00000114062
MYC	NA	MYC	v-myc myelocytomatosis viral oncogene homolog (avian)	4609	ENSG00000136997
PYCARD	NA	PYCARD	PYD and CARD domain containing	29108	ENSG00000103490
MMP2	NA	MMP2	matrix metallopeptidase 2 (gelatinase A, 72kDa gelatinase, 72kDa type IV collagenase)	4313	ENSG00000087245
PRKG1	NA	PRKG1	protein kinase, cGMP-dependent, type I	5592	ENSG00000185532
LEP	NA	LEP	leptin	3952	ENSG00000174697
EDNRB	NA	EDNRB	endothelin receptor type B	1910	ENSG00000136160
CCND2	NA	CCND2	cyclin D2	894	ENSG00000118971
PRF1	NA	PRF1	perforin 1 (pore forming protein)	5551	ENSG00000180644
GNAI2	NA	GNAI2	guanine nucleotide binding protein (G protein), alpha inhibiting activity polypeptide 2	2771	ENSG00000114353
MYOCD	NA	MYOCD	myocardin	93649	ENSG00000141052
GFRA1	NA	GFRA1	GDNF family receptor alpha 1	2674	ENSG00000151892
NOS3	NA	NOS3	nitric oxide synthase 3 (endothelial cell)	4846	ENSG00000164867
CD79B	NA	CD79B	CD79b molecule, immunoglobulin-associated beta	974	ENSG00000007312
CYFIP2	NA	CYFIP2	cytoplasmic FMR1 interacting protein 2	26999	ENSG00000055163
KIFC3	NA	KIFC3	kinesin family member C3	3801	ENSG00000140859
MAP2K2	NA	MAP2K2	mitogen-activated protein kinase kinase 2	5605	ENSG00000126934
GNA11	NA	GNA11	guanine nucleotide binding protein (G protein), alpha 11 (Gq class)	2767	ENSG00000088256
CDK5R1	NA	CDK5R1	cyclin-dependent kinase 5, regulatory subunit 1 (p35)	8851	ENSG00000176749
BAIAP2	NA	BAIAP2	BAI1-associated protein 2	10458	ENSG00000175866
XRCC5	NA	XRCC5	X-ray repair complementing defective repair in Chinese hamster cells 5 (double-strand-break rejoining)	7520	ENSG00000079246
FECH	NA	FECH	ferrochelatase	2235	ENSG00000066926
TNFRSF9	NA	TNFRSF9	tumor necrosis factor receptor superfamily, member 9	3604	ENSG00000049249
CSK	NA	CSK	c-src tyrosine kinase	1445	ENSG00000103653
AR	NA	AR	androgen receptor	367	ENSG00000169083
RBBP4	NA	RBBP4	retinoblastoma binding protein 4	5928	ENSG00000162521
JAK3	NA	JAK3	Janus kinase 3	3718	ENSG00000105639
CTBP1	NA	CTBP1	C-terminal binding protein 1	1487	ENSG00000159692
SFN	NA	SFN	stratifin	2810	ENSG00000175793
PRKAB1	NA	PRKAB1	protein kinase, AMP-activated, beta 1 non-catalytic subunit	5564	ENSG00000111725
DYNLRB1	NA	DYNLRB1	dynein, light chain, roadblock-type 1	83658	ENSG00000125971
SORBS1	NA	SORBS1	sorbin and SH3 domain containing 1	10580	ENSG00000095637
DDX18	NA	DDX18	DEAD (Asp-Glu-Ala-Asp) box polypeptide 18	8886	ENSG00000088205
INPP5D	NA	INPP5D	inositol polyphosphate-5-phosphatase, 145kDa	3635	ENSG00000168918
PEBP1	NA	PEBP1	phosphatidylethanolamine binding protein 1	5037	ENSG00000089220
DGKA	NA	DGKA	diacylglycerol kinase, alpha 80kDa	1606	ENSG00000065357
COL18A1	NA	COL18A1	collagen, type XVIII, alpha 1	80781	ENSG00000182871
RRAGC	NA	RRAGC	Ras-related GTP binding C	64121	ENSG00000116954
PRKACA	NA	PRKACA	protein kinase, cAMP-dependent, catalytic, alpha	5566	ENSG00000072062
LYN	NA	LYN	v-yes-1 Yamaguchi sarcoma viral related oncogene homolog	4067	ENSG00000254087
PDGFRA	NA	PDGFRA	platelet-derived growth factor receptor, alpha polypeptide	5156	ENSG00000134853
PLAU	NA	PLAU	plasminogen activator, urokinase	5328	ENSG00000122861
SHC1	NA	SHC1	SHC (Src homology 2 domain containing) transforming protein 1	6464	ENSG00000160691
SPTBN1	NA	SPTBN1	spectrin, beta, non-erythrocytic 1	6711	ENSG00000115306
PIN1	NA	PIN1	peptidylprolyl cis/trans isomerase, NIMA-interacting 1	5300	ENSG00000127445
STEAP3	NA	STEAP3	STEAP family member 3, metalloreductase	55240	ENSG00000115107
PEG10	NA	PEG10	paternally expressed 10	23089	ENSG00000242265
POU4F2	NA	POU4F2	POU class 4 homeobox 2	5458	ENSG00000151615
IGFBP3	NA	IGFBP3	insulin-like growth factor binding protein 3	3486	ENSG00000146674
TAF10	NA	TAF10	TAF10 RNA polymerase II, TATA box binding protein (TBP)-associated factor, 30kDa	6881	ENSG00000166337
GSK3A	NA	GSK3A	glycogen synthase kinase 3 alpha	2931	ENSG00000105723
AKT1	NA	AKT1	v-akt murine thymoma viral oncogene homolog 1	207	ENSG00000142208
BGLAP	NA	BGLAP	bone gamma-carboxyglutamate (gla) protein	632	ENSG00000242252
LGALS1	NA	LGALS1	lectin, galactoside-binding, soluble, 1	3956	ENSG00000100097
PPP2CA	NA	PPP2CA	protein phosphatase 2, catalytic subunit, alpha isozyme	5515	ENSG00000113575
PTGS2	NA	PTGS2	prostaglandin-endoperoxide synthase 2 (prostaglandin G/H synthase and cyclooxygenase)	5743	ENSG00000073756
PRKCZ	NA	PRKCZ	protein kinase C, zeta	5590	ENSG00000067606
STAT1	NA	STAT1	signal transducer and activator of transcription 1, 91kDa	6772	ENSG00000115415
FKBP5	NA	FKBP5	FK506 binding protein 5	2289	ENSG00000096060
TH	NA	TH	tyrosine hydroxylase	7054	ENSG00000180176
TAOK2	NA	TAOK2	TAO kinase 2	9344	ENSG00000149930
AP2M1	NA	AP2M1	adaptor-related protein complex 2, mu 1 subunit	1173	ENSG00000161203
BMPR2	NA	BMPR2	bone morphogenetic protein receptor, type II (serine/threonine kinase)	659	ENSG00000204217
KRT8	NA	KRT8	keratin 8	3856	ENSG00000170421
GRB14	NA	GRB14	growth factor receptor-bound protein 14	2888	ENSG00000115290
ARHGEF7	NA	ARHGEF7	Rho guanine nucleotide exchange factor (GEF) 7	8874	ENSG00000102606
CMTM2	NA	CMTM2	CKLF-like MARVEL transmembrane domain containing 2	146225	ENSG00000140932
RASSF1	NA	RASSF1	Ras association (RalGDS/AF-6) domain family member 1	11186	ENSG00000068028
MXD4	NA	MXD4	MAX dimerization protein 4	10608	ENSG00000123933
ETS1	NA	ETS1	v-ets erythroblastosis virus E26 oncogene homolog 1 (avian)	2113	ENSG00000134954
BMP6	NA	BMP6	bone morphogenetic protein 6	654	ENSG00000153162
SRC	NA	SRC	v-src sarcoma (Schmidt-Ruppin A-2) viral oncogene homolog (avian)	6714	ENSG00000197122
RAB11A	NA	RAB11A	RAB11A, member RAS oncogene family	8766	ENSG00000103769
PIP5K1C	NA	PIP5K1C	phosphatidylinositol-4-phosphate 5-kinase, type I, gamma	23396	ENSG00000186111
CAPN2	NA	CAPN2	calpain 2, (m/II) large subunit	824	ENSG00000162909
PRKCD	NA	PRKCD	protein kinase C, delta	5580	ENSG00000163932
JUNB	NA	JUNB	jun B proto-oncogene	3726	ENSG00000171223
AXIN2	NA	AXIN2	axin 2	8313	ENSG00000168646
SGK1	NA	SGK1	serum/glucocorticoid regulated kinase 1	6446	ENSG00000118515
JAK2	NA	JAK2	Janus kinase 2	3717	ENSG00000096968
CAMK2G	NA	CAMK2G	calcium/calmodulin-dependent protein kinase II gamma	818	ENSG00000148660
SP1	NA	SP1	Sp1 transcription factor	6667	ENSG00000185591
DUSP1	NA	DUSP1	dual specificity phosphatase 1	1843	ENSG00000120129
PIK3R1	NA	PIK3R1	phosphoinositide-3-kinase, regulatory subunit 1 (alpha)	5295	ENSG00000145675
SKP2	NA	SKP2	S-phase kinase-associated protein 2, E3 ubiquitin protein ligase	6502	ENSG00000145604
RUNX3	NA	RUNX3	runt-related transcription factor 3	864	ENSG00000020633
SMARCC2	NA	SMARCC2	SWI/SNF related, matrix associated, actin dependent regulator of chromatin, subfamily c, member 2	6601	ENSG00000139613
PDE3B	NA	PDE3B	phosphodiesterase 3B, cGMP-inhibited	5140	ENSG00000152270
GNA12	NA	GNA12	guanine nucleotide binding protein (G protein) alpha 12	2768	ENSG00000146535
HGS	NA	HGS	hepatocyte growth factor-regulated tyrosine kinase substrate	9146	ENSG00000185359
PAK3	NA	PAK3	p21 protein (Cdc42/Rac)-activated kinase 3	5063	ENSG00000077264
FGFR2	NA	FGFR2	fibroblast growth factor receptor 2	2263	ENSG00000066468
CAMK2B	NA	CAMK2B	calcium/calmodulin-dependent protein kinase II beta	816	ENSG00000058404
ZAP70	NA	ZAP70	zeta-chain (TCR) associated protein kinase 70kDa	7535	ENSG00000115085
TFDP1	NA	TFDP1	transcription factor Dp-1	7027	ENSG00000198176
E2F1	NA	E2F1	E2F transcription factor 1	1869	ENSG00000101412
ARRB1	NA	ARRB1	arrestin, beta 1	408	ENSG00000137486
STAT5A	NA	STAT5A	signal transducer and activator of transcription 5A	6776	ENSG00000126561
ITGB4	NA	ITGB4	integrin, beta 4	3691	ENSG00000132470
SCN3B	NA	SCN3B	sodium channel, voltage-gated, type III, beta subunit	55800	ENSG00000166257
IGF2	NA	IGF2	insulin-like growth factor 2 (somatomedin A)	3481	ENSG00000167244
RGMA	NA	RGMA	RGM domain family, member A	56963	ENSG00000182175
Pathway Commons pathway	Internalization of ErbB1	DB_ID:1509
C=1043;O=152;E=121.96;R=1.25;rawP=0.0020;adjP=0.0415
TSC2	NA	TSC2	tuberous sclerosis 2	7249	ENSG00000103197
PTPRA	NA	PTPRA	protein tyrosine phosphatase, receptor type, A	5786	ENSG00000132670
XIAP	NA	XIAP	X-linked inhibitor of apoptosis	331	ENSG00000101966
CREM	NA	CREM	cAMP responsive element modulator	1390	ENSG00000095794
CDK5	NA	CDK5	cyclin-dependent kinase 5	1020	ENSG00000164885
TP73	NA	TP73	tumor protein p73	7161	ENSG00000078900
ZCCHC12	NA	ZCCHC12	zinc finger, CCHC domain containing 12	170261	ENSG00000174460
ZFYVE28	NA	ZFYVE28	zinc finger, FYVE domain containing 28	57732	ENSG00000159733
NOG	NA	NOG	noggin	9241	ENSG00000183691
TNFRSF18	NA	TNFRSF18	tumor necrosis factor receptor superfamily, member 18	8784	ENSG00000186891
CDC25B	NA	CDC25B	cell division cycle 25 homolog B (S. pombe)	994	ENSG00000101224
PPP1CA	NA	PPP1CA	protein phosphatase 1, catalytic subunit, alpha isozyme	5499	ENSG00000172531
MYBL1	NA	MYBL1	v-myb myeloblastosis viral oncogene homolog (avian)-like 1	4603	ENSG00000185697
TSHR	NA	TSHR	thyroid stimulating hormone receptor	7253	ENSG00000165409
TIAM1	NA	TIAM1	T-cell lymphoma invasion and metastasis 1	7074	ENSG00000156299
SP5	NA	SP5	Sp5 transcription factor	389058	ENSG00000204335
MLST8	NA	MLST8	MTOR associated protein, LST8 homolog (S. cerevisiae)	64223	ENSG00000167965
RPS27L	NA	RPS27L	ribosomal protein S27-like	51065	ENSG00000185088
PPARG	NA	PPARG	peroxisome proliferator-activated receptor gamma	5468	ENSG00000132170
HSPA8	NA	HSPA8	heat shock 70kDa protein 8	3312	ENSG00000109971
TNFRSF10A	NA	TNFRSF10A	tumor necrosis factor receptor superfamily, member 10a	8797	ENSG00000104689
CDCA7	NA	CDCA7	cell division cycle associated 7	83879	ENSG00000144354
HCK	NA	HCK	hemopoietic cell kinase	3055	ENSG00000101336
NFATC1	NA	NFATC1	nuclear factor of activated T-cells, cytoplasmic, calcineurin-dependent 1	4772	ENSG00000131196
ODC1	NA	ODC1	ornithine decarboxylase 1	4953	ENSG00000115758
TP53I3	NA	TP53I3	tumor protein p53 inducible protein 3	9540	ENSG00000115129
EGR2	NA	EGR2	early growth response 2	1959	ENSG00000122877
UBTF	NA	UBTF	upstream binding transcription factor, RNA polymerase I	7343	ENSG00000108312
ITGB2	NA	ITGB2	integrin, beta 2 (complement component 3 receptor 3 and 4 subunit)	3689	ENSG00000160255
PLCG1	NA	PLCG1	phospholipase C, gamma 1	5335	ENSG00000124181
ALDOA	NA	ALDOA	aldolase A, fructose-bisphosphate	226	ENSG00000149925
TNFRSF1A	NA	TNFRSF1A	tumor necrosis factor receptor superfamily, member 1A	7132	ENSG00000067182
DVL1	NA	DVL1	dishevelled, dsh homolog 1 (Drosophila)	1855	ENSG00000107404
TMEFF2	NA	TMEFF2	transmembrane protein with EGF-like and two follistatin-like domains 2	23671	ENSG00000144339
FOSL1	NA	FOSL1	FOS-like antigen 1	8061	ENSG00000175592
CRTC1	NA	CRTC1	CREB regulated transcription coactivator 1	23373	ENSG00000105662
MEF2C	NA	MEF2C	myocyte enhancer factor 2C	4208	ENSG00000081189
UBE2D3	NA	UBE2D3	ubiquitin-conjugating enzyme E2D 3	7323	ENSG00000109332
ARAP3	NA	ARAP3	ArfGAP with RhoGAP domain, ankyrin repeat and PH domain 3	64411	ENSG00000120318
RUNX2	NA	RUNX2	runt-related transcription factor 2	860	ENSG00000124813
EGR1	NA	EGR1	early growth response 1	1958	ENSG00000120738
JDP2	NA	JDP2	Jun dimerization protein 2	122953	ENSG00000140044
EPN1	NA	EPN1	epsin 1	29924	ENSG00000063245
RALGDS	NA	RALGDS	ral guanine nucleotide dissociation stimulator	5900	ENSG00000160271
CHRD	NA	CHRD	chordin	8646	ENSG00000090539
TNFRSF10C	NA	TNFRSF10C	tumor necrosis factor receptor superfamily, member 10c, decoy without an intracellular domain	8794	ENSG00000173535
NCKAP1	NA	NCKAP1	NCK-associated protein 1	10787	ENSG00000061676
NKX2-5	NA	NKX2-5	NK2 homeobox 5	1482	ENSG00000183072
FOXG1	NA	FOXG1	forkhead box G1	2290	ENSG00000176165
CFLAR	NA	CFLAR	CASP8 and FADD-like apoptosis regulator	8837	ENSG00000003402
UBE3A	NA	UBE3A	ubiquitin protein ligase E3A	7337	ENSG00000114062
MYC	NA	MYC	v-myc myelocytomatosis viral oncogene homolog (avian)	4609	ENSG00000136997
PYCARD	NA	PYCARD	PYD and CARD domain containing	29108	ENSG00000103490
MMP2	NA	MMP2	matrix metallopeptidase 2 (gelatinase A, 72kDa gelatinase, 72kDa type IV collagenase)	4313	ENSG00000087245
PRKG1	NA	PRKG1	protein kinase, cGMP-dependent, type I	5592	ENSG00000185532
LEP	NA	LEP	leptin	3952	ENSG00000174697
EDNRB	NA	EDNRB	endothelin receptor type B	1910	ENSG00000136160
CCND2	NA	CCND2	cyclin D2	894	ENSG00000118971
PRF1	NA	PRF1	perforin 1 (pore forming protein)	5551	ENSG00000180644
GNAI2	NA	GNAI2	guanine nucleotide binding protein (G protein), alpha inhibiting activity polypeptide 2	2771	ENSG00000114353
MYOCD	NA	MYOCD	myocardin	93649	ENSG00000141052
GFRA1	NA	GFRA1	GDNF family receptor alpha 1	2674	ENSG00000151892
NOS3	NA	NOS3	nitric oxide synthase 3 (endothelial cell)	4846	ENSG00000164867
CD79B	NA	CD79B	CD79b molecule, immunoglobulin-associated beta	974	ENSG00000007312
CYFIP2	NA	CYFIP2	cytoplasmic FMR1 interacting protein 2	26999	ENSG00000055163
KIFC3	NA	KIFC3	kinesin family member C3	3801	ENSG00000140859
MAP2K2	NA	MAP2K2	mitogen-activated protein kinase kinase 2	5605	ENSG00000126934
GNA11	NA	GNA11	guanine nucleotide binding protein (G protein), alpha 11 (Gq class)	2767	ENSG00000088256
CDK5R1	NA	CDK5R1	cyclin-dependent kinase 5, regulatory subunit 1 (p35)	8851	ENSG00000176749
BAIAP2	NA	BAIAP2	BAI1-associated protein 2	10458	ENSG00000175866
XRCC5	NA	XRCC5	X-ray repair complementing defective repair in Chinese hamster cells 5 (double-strand-break rejoining)	7520	ENSG00000079246
FECH	NA	FECH	ferrochelatase	2235	ENSG00000066926
TNFRSF9	NA	TNFRSF9	tumor necrosis factor receptor superfamily, member 9	3604	ENSG00000049249
CSK	NA	CSK	c-src tyrosine kinase	1445	ENSG00000103653
AR	NA	AR	androgen receptor	367	ENSG00000169083
RBBP4	NA	RBBP4	retinoblastoma binding protein 4	5928	ENSG00000162521
JAK3	NA	JAK3	Janus kinase 3	3718	ENSG00000105639
CTBP1	NA	CTBP1	C-terminal binding protein 1	1487	ENSG00000159692
SFN	NA	SFN	stratifin	2810	ENSG00000175793
PRKAB1	NA	PRKAB1	protein kinase, AMP-activated, beta 1 non-catalytic subunit	5564	ENSG00000111725
DYNLRB1	NA	DYNLRB1	dynein, light chain, roadblock-type 1	83658	ENSG00000125971
SORBS1	NA	SORBS1	sorbin and SH3 domain containing 1	10580	ENSG00000095637
DDX18	NA	DDX18	DEAD (Asp-Glu-Ala-Asp) box polypeptide 18	8886	ENSG00000088205
INPP5D	NA	INPP5D	inositol polyphosphate-5-phosphatase, 145kDa	3635	ENSG00000168918
PEBP1	NA	PEBP1	phosphatidylethanolamine binding protein 1	5037	ENSG00000089220
DGKA	NA	DGKA	diacylglycerol kinase, alpha 80kDa	1606	ENSG00000065357
COL18A1	NA	COL18A1	collagen, type XVIII, alpha 1	80781	ENSG00000182871
RRAGC	NA	RRAGC	Ras-related GTP binding C	64121	ENSG00000116954
PRKACA	NA	PRKACA	protein kinase, cAMP-dependent, catalytic, alpha	5566	ENSG00000072062
LYN	NA	LYN	v-yes-1 Yamaguchi sarcoma viral related oncogene homolog	4067	ENSG00000254087
PDGFRA	NA	PDGFRA	platelet-derived growth factor receptor, alpha polypeptide	5156	ENSG00000134853
PLAU	NA	PLAU	plasminogen activator, urokinase	5328	ENSG00000122861
SHC1	NA	SHC1	SHC (Src homology 2 domain containing) transforming protein 1	6464	ENSG00000160691
SPTBN1	NA	SPTBN1	spectrin, beta, non-erythrocytic 1	6711	ENSG00000115306
PIN1	NA	PIN1	peptidylprolyl cis/trans isomerase, NIMA-interacting 1	5300	ENSG00000127445
STEAP3	NA	STEAP3	STEAP family member 3, metalloreductase	55240	ENSG00000115107
PEG10	NA	PEG10	paternally expressed 10	23089	ENSG00000242265
POU4F2	NA	POU4F2	POU class 4 homeobox 2	5458	ENSG00000151615
IGFBP3	NA	IGFBP3	insulin-like growth factor binding protein 3	3486	ENSG00000146674
TAF10	NA	TAF10	TAF10 RNA polymerase II, TATA box binding protein (TBP)-associated factor, 30kDa	6881	ENSG00000166337
GSK3A	NA	GSK3A	glycogen synthase kinase 3 alpha	2931	ENSG00000105723
AKT1	NA	AKT1	v-akt murine thymoma viral oncogene homolog 1	207	ENSG00000142208
BGLAP	NA	BGLAP	bone gamma-carboxyglutamate (gla) protein	632	ENSG00000242252
LGALS1	NA	LGALS1	lectin, galactoside-binding, soluble, 1	3956	ENSG00000100097
PPP2CA	NA	PPP2CA	protein phosphatase 2, catalytic subunit, alpha isozyme	5515	ENSG00000113575
PTGS2	NA	PTGS2	prostaglandin-endoperoxide synthase 2 (prostaglandin G/H synthase and cyclooxygenase)	5743	ENSG00000073756
PRKCZ	NA	PRKCZ	protein kinase C, zeta	5590	ENSG00000067606
STAT1	NA	STAT1	signal transducer and activator of transcription 1, 91kDa	6772	ENSG00000115415
FKBP5	NA	FKBP5	FK506 binding protein 5	2289	ENSG00000096060
TH	NA	TH	tyrosine hydroxylase	7054	ENSG00000180176
TAOK2	NA	TAOK2	TAO kinase 2	9344	ENSG00000149930
AP2M1	NA	AP2M1	adaptor-related protein complex 2, mu 1 subunit	1173	ENSG00000161203
BMPR2	NA	BMPR2	bone morphogenetic protein receptor, type II (serine/threonine kinase)	659	ENSG00000204217
KRT8	NA	KRT8	keratin 8	3856	ENSG00000170421
GRB14	NA	GRB14	growth factor receptor-bound protein 14	2888	ENSG00000115290
ARHGEF7	NA	ARHGEF7	Rho guanine nucleotide exchange factor (GEF) 7	8874	ENSG00000102606
CMTM2	NA	CMTM2	CKLF-like MARVEL transmembrane domain containing 2	146225	ENSG00000140932
RASSF1	NA	RASSF1	Ras association (RalGDS/AF-6) domain family member 1	11186	ENSG00000068028
MXD4	NA	MXD4	MAX dimerization protein 4	10608	ENSG00000123933
ETS1	NA	ETS1	v-ets erythroblastosis virus E26 oncogene homolog 1 (avian)	2113	ENSG00000134954
BMP6	NA	BMP6	bone morphogenetic protein 6	654	ENSG00000153162
SRC	NA	SRC	v-src sarcoma (Schmidt-Ruppin A-2) viral oncogene homolog (avian)	6714	ENSG00000197122
RAB11A	NA	RAB11A	RAB11A, member RAS oncogene family	8766	ENSG00000103769
PIP5K1C	NA	PIP5K1C	phosphatidylinositol-4-phosphate 5-kinase, type I, gamma	23396	ENSG00000186111
CAPN2	NA	CAPN2	calpain 2, (m/II) large subunit	824	ENSG00000162909
PRKCD	NA	PRKCD	protein kinase C, delta	5580	ENSG00000163932
JUNB	NA	JUNB	jun B proto-oncogene	3726	ENSG00000171223
AXIN2	NA	AXIN2	axin 2	8313	ENSG00000168646
SGK1	NA	SGK1	serum/glucocorticoid regulated kinase 1	6446	ENSG00000118515
JAK2	NA	JAK2	Janus kinase 2	3717	ENSG00000096968
CAMK2G	NA	CAMK2G	calcium/calmodulin-dependent protein kinase II gamma	818	ENSG00000148660
SP1	NA	SP1	Sp1 transcription factor	6667	ENSG00000185591
DUSP1	NA	DUSP1	dual specificity phosphatase 1	1843	ENSG00000120129
PIK3R1	NA	PIK3R1	phosphoinositide-3-kinase, regulatory subunit 1 (alpha)	5295	ENSG00000145675
SKP2	NA	SKP2	S-phase kinase-associated protein 2, E3 ubiquitin protein ligase	6502	ENSG00000145604
RUNX3	NA	RUNX3	runt-related transcription factor 3	864	ENSG00000020633
SMARCC2	NA	SMARCC2	SWI/SNF related, matrix associated, actin dependent regulator of chromatin, subfamily c, member 2	6601	ENSG00000139613
PDE3B	NA	PDE3B	phosphodiesterase 3B, cGMP-inhibited	5140	ENSG00000152270
GNA12	NA	GNA12	guanine nucleotide binding protein (G protein) alpha 12	2768	ENSG00000146535
HGS	NA	HGS	hepatocyte growth factor-regulated tyrosine kinase substrate	9146	ENSG00000185359
PAK3	NA	PAK3	p21 protein (Cdc42/Rac)-activated kinase 3	5063	ENSG00000077264
FGFR2	NA	FGFR2	fibroblast growth factor receptor 2	2263	ENSG00000066468
CAMK2B	NA	CAMK2B	calcium/calmodulin-dependent protein kinase II beta	816	ENSG00000058404
ZAP70	NA	ZAP70	zeta-chain (TCR) associated protein kinase 70kDa	7535	ENSG00000115085
TFDP1	NA	TFDP1	transcription factor Dp-1	7027	ENSG00000198176
E2F1	NA	E2F1	E2F transcription factor 1	1869	ENSG00000101412
ARRB1	NA	ARRB1	arrestin, beta 1	408	ENSG00000137486
STAT5A	NA	STAT5A	signal transducer and activator of transcription 5A	6776	ENSG00000126561
ITGB4	NA	ITGB4	integrin, beta 4	3691	ENSG00000132470
SCN3B	NA	SCN3B	sodium channel, voltage-gated, type III, beta subunit	55800	ENSG00000166257
IGF2	NA	IGF2	insulin-like growth factor 2 (somatomedin A)	3481	ENSG00000167244
RGMA	NA	RGMA	RGM domain family, member A	56963	ENSG00000182175
Pathway Commons pathway	Signal Transduction	DB_ID:331
C=673;O=104;E=78.69;R=1.32;rawP=0.0016;adjP=0.0415
RHOG	NA	RHOG	ras homolog family member G	391	ENSG00000177105
PRKAB1	NA	PRKAB1	protein kinase, AMP-activated, beta 1 non-catalytic subunit	5564	ENSG00000111725
TSC2	NA	TSC2	tuberous sclerosis 2	7249	ENSG00000103197
ATP6V1A	NA	ATP6V1A	ATPase, H+ transporting, lysosomal 70kDa, V1 subunit A	523	ENSG00000114573
CCKBR	NA	CCKBR	cholecystokinin B receptor	887	ENSG00000110148
DGKA	NA	DGKA	diacylglycerol kinase, alpha 80kDa	1606	ENSG00000065357
TAS1R2	NA	TAS1R2	taste receptor, type 1, member 2	80834	ENSG00000179002
PDGFRA	NA	PDGFRA	platelet-derived growth factor receptor, alpha polypeptide	5156	ENSG00000134853
PRKACA	NA	PRKACA	protein kinase, cAMP-dependent, catalytic, alpha	5566	ENSG00000072062
PDE3A	NA	PDE3A	phosphodiesterase 3A, cGMP-inhibited	5139	ENSG00000172572
CDK5	NA	CDK5	cyclin-dependent kinase 5	1020	ENSG00000164885
ATP6V0B	NA	ATP6V0B	ATPase, H+ transporting, lysosomal 21kDa, V0 subunit b	533	ENSG00000117410
AP2A2	NA	AP2A2	adaptor-related protein complex 2, alpha 2 subunit	161	ENSG00000183020
PPP1R1B	NA	PPP1R1B	protein phosphatase 1, regulatory (inhibitor) subunit 1B	84152	ENSG00000131771
RPS6KA2	NA	RPS6KA2	ribosomal protein S6 kinase, 90kDa, polypeptide 2	6196	ENSG00000071242
SHC1	NA	SHC1	SHC (Src homology 2 domain containing) transforming protein 1	6464	ENSG00000160691
PSMA7	NA	PSMA7	proteasome (prosome, macropain) subunit, alpha type, 7	5688	ENSG00000101182
NOG	NA	NOG	noggin	9241	ENSG00000183691
COL2A1	NA	COL2A1	collagen, type II, alpha 1	1280	ENSG00000139219
NOTCH3	NA	NOTCH3	notch 3	4854	ENSG00000074181
TAC1	NA	TAC1	tachykinin, precursor 1	6863	ENSG00000006128
PPP1CA	NA	PPP1CA	protein phosphatase 1, catalytic subunit, alpha isozyme	5499	ENSG00000172531
SSTR2	NA	SSTR2	somatostatin receptor 2	6752	ENSG00000180616
TSHR	NA	TSHR	thyroid stimulating hormone receptor	7253	ENSG00000165409
ADRA1A	NA	ADRA1A	adrenoceptor alpha 1A	148	ENSG00000120907
ATP6V1G1	NA	ATP6V1G1	ATPase, H+ transporting, lysosomal 13kDa, V1 subunit G1	9550	ENSG00000136888
MLST8	NA	MLST8	MTOR associated protein, LST8 homolog (S. cerevisiae)	64223	ENSG00000167965
CCL28	NA	CCL28	chemokine (C-C motif) ligand 28	56477	ENSG00000151882
AKT1	NA	AKT1	v-akt murine thymoma viral oncogene homolog 1	207	ENSG00000142208
PTPRU	NA	PTPRU	protein tyrosine phosphatase, receptor type, U	10076	ENSG00000060656
PTGER4	NA	PTGER4	prostaglandin E receptor 4 (subtype EP4)	5734	ENSG00000171522
EDNRA	NA	EDNRA	endothelin receptor type A	1909	ENSG00000151617
PPP2CA	NA	PPP2CA	protein phosphatase 2, catalytic subunit, alpha isozyme	5515	ENSG00000113575
ITGB2	NA	ITGB2	integrin, beta 2 (complement component 3 receptor 3 and 4 subunit)	3689	ENSG00000160255
GRM6	NA	GRM6	glutamate receptor, metabotropic 6	2916	ENSG00000113262
PLCG1	NA	PLCG1	phospholipase C, gamma 1	5335	ENSG00000124181
PSMD8	NA	PSMD8	proteasome (prosome, macropain) 26S subunit, non-ATPase, 8	5714	ENSG00000099341
STAT1	NA	STAT1	signal transducer and activator of transcription 1, 91kDa	6772	ENSG00000115415
NPBWR1	NA	NPBWR1	neuropeptides B/W receptor 1	2831	ENSG00000183729
GNAT1	NA	GNAT1	guanine nucleotide binding protein (G protein), alpha transducing activity polypeptide 1	2779	ENSG00000114349
MC3R	NA	MC3R	melanocortin 3 receptor	4159	ENSG00000124089
GALR3	NA	GALR3	galanin receptor 3	8484	ENSG00000128310
PSMD6	NA	PSMD6	proteasome (prosome, macropain) 26S subunit, non-ATPase, 6	9861	ENSG00000163636
TBXA2R	NA	TBXA2R	thromboxane A2 receptor	6915	ENSG00000006638
NRP1	NA	NRP1	neuropilin 1	8829	ENSG00000099250
MEF2C	NA	MEF2C	myocyte enhancer factor 2C	4208	ENSG00000081189
UBE2D3	NA	UBE2D3	ubiquitin-conjugating enzyme E2D 3	7323	ENSG00000109332
OR4D1	NA	OR4D1	olfactory receptor, family 4, subfamily D, member 1	26689	ENSG00000141194
AP2M1	NA	AP2M1	adaptor-related protein complex 2, mu 1 subunit	1173	ENSG00000161203
BMPR2	NA	BMPR2	bone morphogenetic protein receptor, type II (serine/threonine kinase)	659	ENSG00000204217
HTR2C	NA	HTR2C	5-hydroxytryptamine (serotonin) receptor 2C, G protein-coupled	3358	ENSG00000147246
ARHGEF7	NA	ARHGEF7	Rho guanine nucleotide exchange factor (GEF) 7	8874	ENSG00000102606
EPN1	NA	EPN1	epsin 1	29924	ENSG00000063245
RALGDS	NA	RALGDS	ral guanine nucleotide dissociation stimulator	5900	ENSG00000160271
CXCR3	NA	CXCR3	chemokine (C-X-C motif) receptor 3	2833	ENSG00000186810
PSEN1	NA	PSEN1	presenilin 1	5663	ENSG00000080815
SRC	NA	SRC	v-src sarcoma (Schmidt-Ruppin A-2) viral oncogene homolog (avian)	6714	ENSG00000197122
DRD4	NA	DRD4	dopamine receptor D4	1815	ENSG00000069696
THBS1	NA	THBS1	thrombospondin 1	7057	ENSG00000137801
HTR1A	NA	HTR1A	5-hydroxytryptamine (serotonin) receptor 1A, G protein-coupled	3350	ENSG00000178394
RGS17	NA	RGS17	regulator of G-protein signaling 17	26575	ENSG00000091844
FLT4	NA	FLT4	fms-related tyrosine kinase 4	2324	ENSG00000037280
PRKCD	NA	PRKCD	protein kinase C, delta	5580	ENSG00000163932
PRDM4	NA	PRDM4	PR domain containing 4	11108	ENSG00000110851
ARHGEF1	NA	ARHGEF1	Rho guanine nucleotide exchange factor (GEF) 1	9138	ENSG00000076928
JAK2	NA	JAK2	Janus kinase 2	3717	ENSG00000096968
EDNRB	NA	EDNRB	endothelin receptor type B	1910	ENSG00000136160
GREM2	NA	GREM2	gremlin 2	64388	ENSG00000180875
ATP6V1H	NA	ATP6V1H	ATPase, H+ transporting, lysosomal 50/57kDa, V1 subunit H	51606	ENSG00000047249
MC5R	NA	MC5R	melanocortin 5 receptor	4161	ENSG00000176136
OR2C3	NA	OR2C3	olfactory receptor, family 2, subfamily C, member 3	81472	ENSG00000196242
GNAI2	NA	GNAI2	guanine nucleotide binding protein (G protein), alpha inhibiting activity polypeptide 2	2771	ENSG00000114353
ADORA3	NA	ADORA3	adenosine A3 receptor	140	ENSG00000121933
WNT1	NA	WNT1	wingless-type MMTV integration site family, member 1	7471	ENSG00000125084
NOTCH1	NA	NOTCH1	notch 1	4851	ENSG00000148400
DRD2	NA	DRD2	dopamine receptor D2	1813	ENSG00000149295
PIK3R1	NA	PIK3R1	phosphoinositide-3-kinase, regulatory subunit 1 (alpha)	5295	ENSG00000145675
RAPGEF4	NA	RAPGEF4	Rap guanine nucleotide exchange factor (GEF) 4	11069	ENSG00000091428
PRKAR1B	NA	PRKAR1B	protein kinase, cAMP-dependent, regulatory, type I, beta	5575	ENSG00000188191
SKP2	NA	SKP2	S-phase kinase-associated protein 2, E3 ubiquitin protein ligase	6502	ENSG00000145604
CCL27	NA	CCL27	chemokine (C-C motif) ligand 27	10850	ENSG00000213927
NGF	NA	NGF	nerve growth factor (beta polypeptide)	4803	ENSG00000134259
PDE3B	NA	PDE3B	phosphodiesterase 3B, cGMP-inhibited	5140	ENSG00000152270
GNA11	NA	GNA11	guanine nucleotide binding protein (G protein), alpha 11 (Gq class)	2767	ENSG00000088256
MAP2K2	NA	MAP2K2	mitogen-activated protein kinase kinase 2	5605	ENSG00000126934
UBC	NA	UBC	ubiquitin C	7316	ENSG00000150991
GRM8	NA	GRM8	glutamate receptor, metabotropic 8	2918	ENSG00000179603
UTS2D	NA	UTS2D	urotensin 2 domain containing	257313	ENSG00000188958
PDE11A	NA	PDE11A	phosphodiesterase 11A	50940	ENSG00000128655
AVPR1B	NA	AVPR1B	arginine vasopressin receptor 1B	553	ENSG00000198049
HGS	NA	HGS	hepatocyte growth factor-regulated tyrosine kinase substrate	9146	ENSG00000185359
OPRK1	NA	OPRK1	opioid receptor, kappa 1	4986	ENSG00000082556
FGFR2	NA	FGFR2	fibroblast growth factor receptor 2	2263	ENSG00000066468
CSK	NA	CSK	c-src tyrosine kinase	1445	ENSG00000103653
GRM4	NA	GRM4	glutamate receptor, metabotropic 4	2914	ENSG00000124493
SSTR1	NA	SSTR1	somatostatin receptor 1	6751	ENSG00000139874
GPR39	NA	GPR39	G protein-coupled receptor 39	2863	ENSG00000183840
STAT5A	NA	STAT5A	signal transducer and activator of transcription 5A	6776	ENSG00000126561
UTS2R	NA	UTS2R	urotensin 2 receptor	2837	ENSG00000181408
ITGB4	NA	ITGB4	integrin, beta 4	3691	ENSG00000132470
PROK2	NA	PROK2	prokineticin 2	60675	ENSG00000163421
TRPC3	NA	TRPC3	transient receptor potential cation channel, subfamily C, member 3	7222	ENSG00000138741
VIPR2	NA	VIPR2	vasoactive intestinal peptide receptor 2	7434	ENSG00000106018
CHRM2	NA	CHRM2	cholinergic receptor, muscarinic 2	1129	ENSG00000181072
Pathway Commons pathway	mTOR signaling pathway	DB_ID:1571
C=1043;O=152;E=121.96;R=1.25;rawP=0.0020;adjP=0.0415
TSC2	NA	TSC2	tuberous sclerosis 2	7249	ENSG00000103197
PTPRA	NA	PTPRA	protein tyrosine phosphatase, receptor type, A	5786	ENSG00000132670
XIAP	NA	XIAP	X-linked inhibitor of apoptosis	331	ENSG00000101966
CREM	NA	CREM	cAMP responsive element modulator	1390	ENSG00000095794
CDK5	NA	CDK5	cyclin-dependent kinase 5	1020	ENSG00000164885
TP73	NA	TP73	tumor protein p73	7161	ENSG00000078900
ZCCHC12	NA	ZCCHC12	zinc finger, CCHC domain containing 12	170261	ENSG00000174460
ZFYVE28	NA	ZFYVE28	zinc finger, FYVE domain containing 28	57732	ENSG00000159733
NOG	NA	NOG	noggin	9241	ENSG00000183691
TNFRSF18	NA	TNFRSF18	tumor necrosis factor receptor superfamily, member 18	8784	ENSG00000186891
CDC25B	NA	CDC25B	cell division cycle 25 homolog B (S. pombe)	994	ENSG00000101224
PPP1CA	NA	PPP1CA	protein phosphatase 1, catalytic subunit, alpha isozyme	5499	ENSG00000172531
MYBL1	NA	MYBL1	v-myb myeloblastosis viral oncogene homolog (avian)-like 1	4603	ENSG00000185697
TSHR	NA	TSHR	thyroid stimulating hormone receptor	7253	ENSG00000165409
TIAM1	NA	TIAM1	T-cell lymphoma invasion and metastasis 1	7074	ENSG00000156299
SP5	NA	SP5	Sp5 transcription factor	389058	ENSG00000204335
MLST8	NA	MLST8	MTOR associated protein, LST8 homolog (S. cerevisiae)	64223	ENSG00000167965
RPS27L	NA	RPS27L	ribosomal protein S27-like	51065	ENSG00000185088
PPARG	NA	PPARG	peroxisome proliferator-activated receptor gamma	5468	ENSG00000132170
HSPA8	NA	HSPA8	heat shock 70kDa protein 8	3312	ENSG00000109971
TNFRSF10A	NA	TNFRSF10A	tumor necrosis factor receptor superfamily, member 10a	8797	ENSG00000104689
CDCA7	NA	CDCA7	cell division cycle associated 7	83879	ENSG00000144354
HCK	NA	HCK	hemopoietic cell kinase	3055	ENSG00000101336
NFATC1	NA	NFATC1	nuclear factor of activated T-cells, cytoplasmic, calcineurin-dependent 1	4772	ENSG00000131196
ODC1	NA	ODC1	ornithine decarboxylase 1	4953	ENSG00000115758
TP53I3	NA	TP53I3	tumor protein p53 inducible protein 3	9540	ENSG00000115129
EGR2	NA	EGR2	early growth response 2	1959	ENSG00000122877
UBTF	NA	UBTF	upstream binding transcription factor, RNA polymerase I	7343	ENSG00000108312
ITGB2	NA	ITGB2	integrin, beta 2 (complement component 3 receptor 3 and 4 subunit)	3689	ENSG00000160255
PLCG1	NA	PLCG1	phospholipase C, gamma 1	5335	ENSG00000124181
ALDOA	NA	ALDOA	aldolase A, fructose-bisphosphate	226	ENSG00000149925
TNFRSF1A	NA	TNFRSF1A	tumor necrosis factor receptor superfamily, member 1A	7132	ENSG00000067182
DVL1	NA	DVL1	dishevelled, dsh homolog 1 (Drosophila)	1855	ENSG00000107404
TMEFF2	NA	TMEFF2	transmembrane protein with EGF-like and two follistatin-like domains 2	23671	ENSG00000144339
FOSL1	NA	FOSL1	FOS-like antigen 1	8061	ENSG00000175592
CRTC1	NA	CRTC1	CREB regulated transcription coactivator 1	23373	ENSG00000105662
MEF2C	NA	MEF2C	myocyte enhancer factor 2C	4208	ENSG00000081189
UBE2D3	NA	UBE2D3	ubiquitin-conjugating enzyme E2D 3	7323	ENSG00000109332
ARAP3	NA	ARAP3	ArfGAP with RhoGAP domain, ankyrin repeat and PH domain 3	64411	ENSG00000120318
RUNX2	NA	RUNX2	runt-related transcription factor 2	860	ENSG00000124813
EGR1	NA	EGR1	early growth response 1	1958	ENSG00000120738
JDP2	NA	JDP2	Jun dimerization protein 2	122953	ENSG00000140044
EPN1	NA	EPN1	epsin 1	29924	ENSG00000063245
RALGDS	NA	RALGDS	ral guanine nucleotide dissociation stimulator	5900	ENSG00000160271
CHRD	NA	CHRD	chordin	8646	ENSG00000090539
TNFRSF10C	NA	TNFRSF10C	tumor necrosis factor receptor superfamily, member 10c, decoy without an intracellular domain	8794	ENSG00000173535
NCKAP1	NA	NCKAP1	NCK-associated protein 1	10787	ENSG00000061676
NKX2-5	NA	NKX2-5	NK2 homeobox 5	1482	ENSG00000183072
FOXG1	NA	FOXG1	forkhead box G1	2290	ENSG00000176165
CFLAR	NA	CFLAR	CASP8 and FADD-like apoptosis regulator	8837	ENSG00000003402
UBE3A	NA	UBE3A	ubiquitin protein ligase E3A	7337	ENSG00000114062
MYC	NA	MYC	v-myc myelocytomatosis viral oncogene homolog (avian)	4609	ENSG00000136997
PYCARD	NA	PYCARD	PYD and CARD domain containing	29108	ENSG00000103490
MMP2	NA	MMP2	matrix metallopeptidase 2 (gelatinase A, 72kDa gelatinase, 72kDa type IV collagenase)	4313	ENSG00000087245
PRKG1	NA	PRKG1	protein kinase, cGMP-dependent, type I	5592	ENSG00000185532
LEP	NA	LEP	leptin	3952	ENSG00000174697
EDNRB	NA	EDNRB	endothelin receptor type B	1910	ENSG00000136160
CCND2	NA	CCND2	cyclin D2	894	ENSG00000118971
PRF1	NA	PRF1	perforin 1 (pore forming protein)	5551	ENSG00000180644
GNAI2	NA	GNAI2	guanine nucleotide binding protein (G protein), alpha inhibiting activity polypeptide 2	2771	ENSG00000114353
MYOCD	NA	MYOCD	myocardin	93649	ENSG00000141052
GFRA1	NA	GFRA1	GDNF family receptor alpha 1	2674	ENSG00000151892
NOS3	NA	NOS3	nitric oxide synthase 3 (endothelial cell)	4846	ENSG00000164867
CD79B	NA	CD79B	CD79b molecule, immunoglobulin-associated beta	974	ENSG00000007312
CYFIP2	NA	CYFIP2	cytoplasmic FMR1 interacting protein 2	26999	ENSG00000055163
KIFC3	NA	KIFC3	kinesin family member C3	3801	ENSG00000140859
MAP2K2	NA	MAP2K2	mitogen-activated protein kinase kinase 2	5605	ENSG00000126934
GNA11	NA	GNA11	guanine nucleotide binding protein (G protein), alpha 11 (Gq class)	2767	ENSG00000088256
CDK5R1	NA	CDK5R1	cyclin-dependent kinase 5, regulatory subunit 1 (p35)	8851	ENSG00000176749
BAIAP2	NA	BAIAP2	BAI1-associated protein 2	10458	ENSG00000175866
XRCC5	NA	XRCC5	X-ray repair complementing defective repair in Chinese hamster cells 5 (double-strand-break rejoining)	7520	ENSG00000079246
FECH	NA	FECH	ferrochelatase	2235	ENSG00000066926
TNFRSF9	NA	TNFRSF9	tumor necrosis factor receptor superfamily, member 9	3604	ENSG00000049249
CSK	NA	CSK	c-src tyrosine kinase	1445	ENSG00000103653
AR	NA	AR	androgen receptor	367	ENSG00000169083
RBBP4	NA	RBBP4	retinoblastoma binding protein 4	5928	ENSG00000162521
JAK3	NA	JAK3	Janus kinase 3	3718	ENSG00000105639
CTBP1	NA	CTBP1	C-terminal binding protein 1	1487	ENSG00000159692
SFN	NA	SFN	stratifin	2810	ENSG00000175793
PRKAB1	NA	PRKAB1	protein kinase, AMP-activated, beta 1 non-catalytic subunit	5564	ENSG00000111725
DYNLRB1	NA	DYNLRB1	dynein, light chain, roadblock-type 1	83658	ENSG00000125971
SORBS1	NA	SORBS1	sorbin and SH3 domain containing 1	10580	ENSG00000095637
DDX18	NA	DDX18	DEAD (Asp-Glu-Ala-Asp) box polypeptide 18	8886	ENSG00000088205
INPP5D	NA	INPP5D	inositol polyphosphate-5-phosphatase, 145kDa	3635	ENSG00000168918
PEBP1	NA	PEBP1	phosphatidylethanolamine binding protein 1	5037	ENSG00000089220
DGKA	NA	DGKA	diacylglycerol kinase, alpha 80kDa	1606	ENSG00000065357
COL18A1	NA	COL18A1	collagen, type XVIII, alpha 1	80781	ENSG00000182871
RRAGC	NA	RRAGC	Ras-related GTP binding C	64121	ENSG00000116954
PRKACA	NA	PRKACA	protein kinase, cAMP-dependent, catalytic, alpha	5566	ENSG00000072062
LYN	NA	LYN	v-yes-1 Yamaguchi sarcoma viral related oncogene homolog	4067	ENSG00000254087
PDGFRA	NA	PDGFRA	platelet-derived growth factor receptor, alpha polypeptide	5156	ENSG00000134853
PLAU	NA	PLAU	plasminogen activator, urokinase	5328	ENSG00000122861
SHC1	NA	SHC1	SHC (Src homology 2 domain containing) transforming protein 1	6464	ENSG00000160691
SPTBN1	NA	SPTBN1	spectrin, beta, non-erythrocytic 1	6711	ENSG00000115306
PIN1	NA	PIN1	peptidylprolyl cis/trans isomerase, NIMA-interacting 1	5300	ENSG00000127445
STEAP3	NA	STEAP3	STEAP family member 3, metalloreductase	55240	ENSG00000115107
PEG10	NA	PEG10	paternally expressed 10	23089	ENSG00000242265
POU4F2	NA	POU4F2	POU class 4 homeobox 2	5458	ENSG00000151615
IGFBP3	NA	IGFBP3	insulin-like growth factor binding protein 3	3486	ENSG00000146674
TAF10	NA	TAF10	TAF10 RNA polymerase II, TATA box binding protein (TBP)-associated factor, 30kDa	6881	ENSG00000166337
GSK3A	NA	GSK3A	glycogen synthase kinase 3 alpha	2931	ENSG00000105723
AKT1	NA	AKT1	v-akt murine thymoma viral oncogene homolog 1	207	ENSG00000142208
BGLAP	NA	BGLAP	bone gamma-carboxyglutamate (gla) protein	632	ENSG00000242252
LGALS1	NA	LGALS1	lectin, galactoside-binding, soluble, 1	3956	ENSG00000100097
PPP2CA	NA	PPP2CA	protein phosphatase 2, catalytic subunit, alpha isozyme	5515	ENSG00000113575
PTGS2	NA	PTGS2	prostaglandin-endoperoxide synthase 2 (prostaglandin G/H synthase and cyclooxygenase)	5743	ENSG00000073756
PRKCZ	NA	PRKCZ	protein kinase C, zeta	5590	ENSG00000067606
STAT1	NA	STAT1	signal transducer and activator of transcription 1, 91kDa	6772	ENSG00000115415
FKBP5	NA	FKBP5	FK506 binding protein 5	2289	ENSG00000096060
TH	NA	TH	tyrosine hydroxylase	7054	ENSG00000180176
TAOK2	NA	TAOK2	TAO kinase 2	9344	ENSG00000149930
AP2M1	NA	AP2M1	adaptor-related protein complex 2, mu 1 subunit	1173	ENSG00000161203
BMPR2	NA	BMPR2	bone morphogenetic protein receptor, type II (serine/threonine kinase)	659	ENSG00000204217
KRT8	NA	KRT8	keratin 8	3856	ENSG00000170421
GRB14	NA	GRB14	growth factor receptor-bound protein 14	2888	ENSG00000115290
ARHGEF7	NA	ARHGEF7	Rho guanine nucleotide exchange factor (GEF) 7	8874	ENSG00000102606
CMTM2	NA	CMTM2	CKLF-like MARVEL transmembrane domain containing 2	146225	ENSG00000140932
RASSF1	NA	RASSF1	Ras association (RalGDS/AF-6) domain family member 1	11186	ENSG00000068028
MXD4	NA	MXD4	MAX dimerization protein 4	10608	ENSG00000123933
ETS1	NA	ETS1	v-ets erythroblastosis virus E26 oncogene homolog 1 (avian)	2113	ENSG00000134954
BMP6	NA	BMP6	bone morphogenetic protein 6	654	ENSG00000153162
SRC	NA	SRC	v-src sarcoma (Schmidt-Ruppin A-2) viral oncogene homolog (avian)	6714	ENSG00000197122
RAB11A	NA	RAB11A	RAB11A, member RAS oncogene family	8766	ENSG00000103769
PIP5K1C	NA	PIP5K1C	phosphatidylinositol-4-phosphate 5-kinase, type I, gamma	23396	ENSG00000186111
CAPN2	NA	CAPN2	calpain 2, (m/II) large subunit	824	ENSG00000162909
PRKCD	NA	PRKCD	protein kinase C, delta	5580	ENSG00000163932
JUNB	NA	JUNB	jun B proto-oncogene	3726	ENSG00000171223
AXIN2	NA	AXIN2	axin 2	8313	ENSG00000168646
SGK1	NA	SGK1	serum/glucocorticoid regulated kinase 1	6446	ENSG00000118515
JAK2	NA	JAK2	Janus kinase 2	3717	ENSG00000096968
CAMK2G	NA	CAMK2G	calcium/calmodulin-dependent protein kinase II gamma	818	ENSG00000148660
SP1	NA	SP1	Sp1 transcription factor	6667	ENSG00000185591
DUSP1	NA	DUSP1	dual specificity phosphatase 1	1843	ENSG00000120129
PIK3R1	NA	PIK3R1	phosphoinositide-3-kinase, regulatory subunit 1 (alpha)	5295	ENSG00000145675
SKP2	NA	SKP2	S-phase kinase-associated protein 2, E3 ubiquitin protein ligase	6502	ENSG00000145604
RUNX3	NA	RUNX3	runt-related transcription factor 3	864	ENSG00000020633
SMARCC2	NA	SMARCC2	SWI/SNF related, matrix associated, actin dependent regulator of chromatin, subfamily c, member 2	6601	ENSG00000139613
PDE3B	NA	PDE3B	phosphodiesterase 3B, cGMP-inhibited	5140	ENSG00000152270
GNA12	NA	GNA12	guanine nucleotide binding protein (G protein) alpha 12	2768	ENSG00000146535
HGS	NA	HGS	hepatocyte growth factor-regulated tyrosine kinase substrate	9146	ENSG00000185359
PAK3	NA	PAK3	p21 protein (Cdc42/Rac)-activated kinase 3	5063	ENSG00000077264
FGFR2	NA	FGFR2	fibroblast growth factor receptor 2	2263	ENSG00000066468
CAMK2B	NA	CAMK2B	calcium/calmodulin-dependent protein kinase II beta	816	ENSG00000058404
ZAP70	NA	ZAP70	zeta-chain (TCR) associated protein kinase 70kDa	7535	ENSG00000115085
TFDP1	NA	TFDP1	transcription factor Dp-1	7027	ENSG00000198176
E2F1	NA	E2F1	E2F transcription factor 1	1869	ENSG00000101412
ARRB1	NA	ARRB1	arrestin, beta 1	408	ENSG00000137486
STAT5A	NA	STAT5A	signal transducer and activator of transcription 5A	6776	ENSG00000126561
ITGB4	NA	ITGB4	integrin, beta 4	3691	ENSG00000132470
SCN3B	NA	SCN3B	sodium channel, voltage-gated, type III, beta subunit	55800	ENSG00000166257
IGF2	NA	IGF2	insulin-like growth factor 2 (somatomedin A)	3481	ENSG00000167244
RGMA	NA	RGMA	RGM domain family, member A	56963	ENSG00000182175
Pathway Commons pathway	VEGF and VEGFR signaling network	DB_ID:1575
C=1056;O=155;E=123.48;R=1.26;rawP=0.0013;adjP=0.0415
TSC2	NA	TSC2	tuberous sclerosis 2	7249	ENSG00000103197
PTPRA	NA	PTPRA	protein tyrosine phosphatase, receptor type, A	5786	ENSG00000132670
XIAP	NA	XIAP	X-linked inhibitor of apoptosis	331	ENSG00000101966
CREM	NA	CREM	cAMP responsive element modulator	1390	ENSG00000095794
CDK5	NA	CDK5	cyclin-dependent kinase 5	1020	ENSG00000164885
TP73	NA	TP73	tumor protein p73	7161	ENSG00000078900
ZCCHC12	NA	ZCCHC12	zinc finger, CCHC domain containing 12	170261	ENSG00000174460
ZFYVE28	NA	ZFYVE28	zinc finger, FYVE domain containing 28	57732	ENSG00000159733
NOG	NA	NOG	noggin	9241	ENSG00000183691
TNFRSF18	NA	TNFRSF18	tumor necrosis factor receptor superfamily, member 18	8784	ENSG00000186891
CDC25B	NA	CDC25B	cell division cycle 25 homolog B (S. pombe)	994	ENSG00000101224
PPP1CA	NA	PPP1CA	protein phosphatase 1, catalytic subunit, alpha isozyme	5499	ENSG00000172531
MYBL1	NA	MYBL1	v-myb myeloblastosis viral oncogene homolog (avian)-like 1	4603	ENSG00000185697
TSHR	NA	TSHR	thyroid stimulating hormone receptor	7253	ENSG00000165409
TIAM1	NA	TIAM1	T-cell lymphoma invasion and metastasis 1	7074	ENSG00000156299
SP5	NA	SP5	Sp5 transcription factor	389058	ENSG00000204335
MLST8	NA	MLST8	MTOR associated protein, LST8 homolog (S. cerevisiae)	64223	ENSG00000167965
RPS27L	NA	RPS27L	ribosomal protein S27-like	51065	ENSG00000185088
PPARG	NA	PPARG	peroxisome proliferator-activated receptor gamma	5468	ENSG00000132170
HSPA8	NA	HSPA8	heat shock 70kDa protein 8	3312	ENSG00000109971
TNFRSF10A	NA	TNFRSF10A	tumor necrosis factor receptor superfamily, member 10a	8797	ENSG00000104689
CDCA7	NA	CDCA7	cell division cycle associated 7	83879	ENSG00000144354
HCK	NA	HCK	hemopoietic cell kinase	3055	ENSG00000101336
NFATC1	NA	NFATC1	nuclear factor of activated T-cells, cytoplasmic, calcineurin-dependent 1	4772	ENSG00000131196
ODC1	NA	ODC1	ornithine decarboxylase 1	4953	ENSG00000115758
TP53I3	NA	TP53I3	tumor protein p53 inducible protein 3	9540	ENSG00000115129
EGR2	NA	EGR2	early growth response 2	1959	ENSG00000122877
UBTF	NA	UBTF	upstream binding transcription factor, RNA polymerase I	7343	ENSG00000108312
ITGB2	NA	ITGB2	integrin, beta 2 (complement component 3 receptor 3 and 4 subunit)	3689	ENSG00000160255
PLCG1	NA	PLCG1	phospholipase C, gamma 1	5335	ENSG00000124181
ALDOA	NA	ALDOA	aldolase A, fructose-bisphosphate	226	ENSG00000149925
TNFRSF1A	NA	TNFRSF1A	tumor necrosis factor receptor superfamily, member 1A	7132	ENSG00000067182
DVL1	NA	DVL1	dishevelled, dsh homolog 1 (Drosophila)	1855	ENSG00000107404
NRP1	NA	NRP1	neuropilin 1	8829	ENSG00000099250
TMEFF2	NA	TMEFF2	transmembrane protein with EGF-like and two follistatin-like domains 2	23671	ENSG00000144339
FOSL1	NA	FOSL1	FOS-like antigen 1	8061	ENSG00000175592
CRTC1	NA	CRTC1	CREB regulated transcription coactivator 1	23373	ENSG00000105662
MEF2C	NA	MEF2C	myocyte enhancer factor 2C	4208	ENSG00000081189
SHB	NA	SHB	Src homology 2 domain containing adaptor protein B	6461	ENSG00000107338
UBE2D3	NA	UBE2D3	ubiquitin-conjugating enzyme E2D 3	7323	ENSG00000109332
ARAP3	NA	ARAP3	ArfGAP with RhoGAP domain, ankyrin repeat and PH domain 3	64411	ENSG00000120318
RUNX2	NA	RUNX2	runt-related transcription factor 2	860	ENSG00000124813
EGR1	NA	EGR1	early growth response 1	1958	ENSG00000120738
JDP2	NA	JDP2	Jun dimerization protein 2	122953	ENSG00000140044
EPN1	NA	EPN1	epsin 1	29924	ENSG00000063245
RALGDS	NA	RALGDS	ral guanine nucleotide dissociation stimulator	5900	ENSG00000160271
CHRD	NA	CHRD	chordin	8646	ENSG00000090539
TNFRSF10C	NA	TNFRSF10C	tumor necrosis factor receptor superfamily, member 10c, decoy without an intracellular domain	8794	ENSG00000173535
NCKAP1	NA	NCKAP1	NCK-associated protein 1	10787	ENSG00000061676
NKX2-5	NA	NKX2-5	NK2 homeobox 5	1482	ENSG00000183072
FOXG1	NA	FOXG1	forkhead box G1	2290	ENSG00000176165
CFLAR	NA	CFLAR	CASP8 and FADD-like apoptosis regulator	8837	ENSG00000003402
UBE3A	NA	UBE3A	ubiquitin protein ligase E3A	7337	ENSG00000114062
FLT4	NA	FLT4	fms-related tyrosine kinase 4	2324	ENSG00000037280
MYC	NA	MYC	v-myc myelocytomatosis viral oncogene homolog (avian)	4609	ENSG00000136997
PYCARD	NA	PYCARD	PYD and CARD domain containing	29108	ENSG00000103490
MMP2	NA	MMP2	matrix metallopeptidase 2 (gelatinase A, 72kDa gelatinase, 72kDa type IV collagenase)	4313	ENSG00000087245
PRKG1	NA	PRKG1	protein kinase, cGMP-dependent, type I	5592	ENSG00000185532
LEP	NA	LEP	leptin	3952	ENSG00000174697
EDNRB	NA	EDNRB	endothelin receptor type B	1910	ENSG00000136160
CCND2	NA	CCND2	cyclin D2	894	ENSG00000118971
PRF1	NA	PRF1	perforin 1 (pore forming protein)	5551	ENSG00000180644
GNAI2	NA	GNAI2	guanine nucleotide binding protein (G protein), alpha inhibiting activity polypeptide 2	2771	ENSG00000114353
MYOCD	NA	MYOCD	myocardin	93649	ENSG00000141052
GFRA1	NA	GFRA1	GDNF family receptor alpha 1	2674	ENSG00000151892
NOS3	NA	NOS3	nitric oxide synthase 3 (endothelial cell)	4846	ENSG00000164867
CD79B	NA	CD79B	CD79b molecule, immunoglobulin-associated beta	974	ENSG00000007312
CYFIP2	NA	CYFIP2	cytoplasmic FMR1 interacting protein 2	26999	ENSG00000055163
KIFC3	NA	KIFC3	kinesin family member C3	3801	ENSG00000140859
MAP2K2	NA	MAP2K2	mitogen-activated protein kinase kinase 2	5605	ENSG00000126934
GNA11	NA	GNA11	guanine nucleotide binding protein (G protein), alpha 11 (Gq class)	2767	ENSG00000088256
CDK5R1	NA	CDK5R1	cyclin-dependent kinase 5, regulatory subunit 1 (p35)	8851	ENSG00000176749
BAIAP2	NA	BAIAP2	BAI1-associated protein 2	10458	ENSG00000175866
XRCC5	NA	XRCC5	X-ray repair complementing defective repair in Chinese hamster cells 5 (double-strand-break rejoining)	7520	ENSG00000079246
FECH	NA	FECH	ferrochelatase	2235	ENSG00000066926
TNFRSF9	NA	TNFRSF9	tumor necrosis factor receptor superfamily, member 9	3604	ENSG00000049249
CSK	NA	CSK	c-src tyrosine kinase	1445	ENSG00000103653
AR	NA	AR	androgen receptor	367	ENSG00000169083
RBBP4	NA	RBBP4	retinoblastoma binding protein 4	5928	ENSG00000162521
JAK3	NA	JAK3	Janus kinase 3	3718	ENSG00000105639
CTBP1	NA	CTBP1	C-terminal binding protein 1	1487	ENSG00000159692
SFN	NA	SFN	stratifin	2810	ENSG00000175793
PRKAB1	NA	PRKAB1	protein kinase, AMP-activated, beta 1 non-catalytic subunit	5564	ENSG00000111725
DYNLRB1	NA	DYNLRB1	dynein, light chain, roadblock-type 1	83658	ENSG00000125971
SORBS1	NA	SORBS1	sorbin and SH3 domain containing 1	10580	ENSG00000095637
DDX18	NA	DDX18	DEAD (Asp-Glu-Ala-Asp) box polypeptide 18	8886	ENSG00000088205
INPP5D	NA	INPP5D	inositol polyphosphate-5-phosphatase, 145kDa	3635	ENSG00000168918
PEBP1	NA	PEBP1	phosphatidylethanolamine binding protein 1	5037	ENSG00000089220
DGKA	NA	DGKA	diacylglycerol kinase, alpha 80kDa	1606	ENSG00000065357
COL18A1	NA	COL18A1	collagen, type XVIII, alpha 1	80781	ENSG00000182871
RRAGC	NA	RRAGC	Ras-related GTP binding C	64121	ENSG00000116954
PRKACA	NA	PRKACA	protein kinase, cAMP-dependent, catalytic, alpha	5566	ENSG00000072062
LYN	NA	LYN	v-yes-1 Yamaguchi sarcoma viral related oncogene homolog	4067	ENSG00000254087
PDGFRA	NA	PDGFRA	platelet-derived growth factor receptor, alpha polypeptide	5156	ENSG00000134853
PLAU	NA	PLAU	plasminogen activator, urokinase	5328	ENSG00000122861
SHC1	NA	SHC1	SHC (Src homology 2 domain containing) transforming protein 1	6464	ENSG00000160691
SPTBN1	NA	SPTBN1	spectrin, beta, non-erythrocytic 1	6711	ENSG00000115306
PIN1	NA	PIN1	peptidylprolyl cis/trans isomerase, NIMA-interacting 1	5300	ENSG00000127445
STEAP3	NA	STEAP3	STEAP family member 3, metalloreductase	55240	ENSG00000115107
PEG10	NA	PEG10	paternally expressed 10	23089	ENSG00000242265
POU4F2	NA	POU4F2	POU class 4 homeobox 2	5458	ENSG00000151615
IGFBP3	NA	IGFBP3	insulin-like growth factor binding protein 3	3486	ENSG00000146674
TAF10	NA	TAF10	TAF10 RNA polymerase II, TATA box binding protein (TBP)-associated factor, 30kDa	6881	ENSG00000166337
GSK3A	NA	GSK3A	glycogen synthase kinase 3 alpha	2931	ENSG00000105723
AKT1	NA	AKT1	v-akt murine thymoma viral oncogene homolog 1	207	ENSG00000142208
BGLAP	NA	BGLAP	bone gamma-carboxyglutamate (gla) protein	632	ENSG00000242252
LGALS1	NA	LGALS1	lectin, galactoside-binding, soluble, 1	3956	ENSG00000100097
PPP2CA	NA	PPP2CA	protein phosphatase 2, catalytic subunit, alpha isozyme	5515	ENSG00000113575
PTGS2	NA	PTGS2	prostaglandin-endoperoxide synthase 2 (prostaglandin G/H synthase and cyclooxygenase)	5743	ENSG00000073756
PRKCZ	NA	PRKCZ	protein kinase C, zeta	5590	ENSG00000067606
STAT1	NA	STAT1	signal transducer and activator of transcription 1, 91kDa	6772	ENSG00000115415
FKBP5	NA	FKBP5	FK506 binding protein 5	2289	ENSG00000096060
TH	NA	TH	tyrosine hydroxylase	7054	ENSG00000180176
TAOK2	NA	TAOK2	TAO kinase 2	9344	ENSG00000149930
AP2M1	NA	AP2M1	adaptor-related protein complex 2, mu 1 subunit	1173	ENSG00000161203
BMPR2	NA	BMPR2	bone morphogenetic protein receptor, type II (serine/threonine kinase)	659	ENSG00000204217
KRT8	NA	KRT8	keratin 8	3856	ENSG00000170421
GRB14	NA	GRB14	growth factor receptor-bound protein 14	2888	ENSG00000115290
ARHGEF7	NA	ARHGEF7	Rho guanine nucleotide exchange factor (GEF) 7	8874	ENSG00000102606
CMTM2	NA	CMTM2	CKLF-like MARVEL transmembrane domain containing 2	146225	ENSG00000140932
RASSF1	NA	RASSF1	Ras association (RalGDS/AF-6) domain family member 1	11186	ENSG00000068028
MXD4	NA	MXD4	MAX dimerization protein 4	10608	ENSG00000123933
ETS1	NA	ETS1	v-ets erythroblastosis virus E26 oncogene homolog 1 (avian)	2113	ENSG00000134954
BMP6	NA	BMP6	bone morphogenetic protein 6	654	ENSG00000153162
SRC	NA	SRC	v-src sarcoma (Schmidt-Ruppin A-2) viral oncogene homolog (avian)	6714	ENSG00000197122
RAB11A	NA	RAB11A	RAB11A, member RAS oncogene family	8766	ENSG00000103769
PIP5K1C	NA	PIP5K1C	phosphatidylinositol-4-phosphate 5-kinase, type I, gamma	23396	ENSG00000186111
CAPN2	NA	CAPN2	calpain 2, (m/II) large subunit	824	ENSG00000162909
PRKCD	NA	PRKCD	protein kinase C, delta	5580	ENSG00000163932
JUNB	NA	JUNB	jun B proto-oncogene	3726	ENSG00000171223
AXIN2	NA	AXIN2	axin 2	8313	ENSG00000168646
SGK1	NA	SGK1	serum/glucocorticoid regulated kinase 1	6446	ENSG00000118515
JAK2	NA	JAK2	Janus kinase 2	3717	ENSG00000096968
CAMK2G	NA	CAMK2G	calcium/calmodulin-dependent protein kinase II gamma	818	ENSG00000148660
SP1	NA	SP1	Sp1 transcription factor	6667	ENSG00000185591
DUSP1	NA	DUSP1	dual specificity phosphatase 1	1843	ENSG00000120129
PIK3R1	NA	PIK3R1	phosphoinositide-3-kinase, regulatory subunit 1 (alpha)	5295	ENSG00000145675
SKP2	NA	SKP2	S-phase kinase-associated protein 2, E3 ubiquitin protein ligase	6502	ENSG00000145604
RUNX3	NA	RUNX3	runt-related transcription factor 3	864	ENSG00000020633
SMARCC2	NA	SMARCC2	SWI/SNF related, matrix associated, actin dependent regulator of chromatin, subfamily c, member 2	6601	ENSG00000139613
PDE3B	NA	PDE3B	phosphodiesterase 3B, cGMP-inhibited	5140	ENSG00000152270
GNA12	NA	GNA12	guanine nucleotide binding protein (G protein) alpha 12	2768	ENSG00000146535
HGS	NA	HGS	hepatocyte growth factor-regulated tyrosine kinase substrate	9146	ENSG00000185359
PAK3	NA	PAK3	p21 protein (Cdc42/Rac)-activated kinase 3	5063	ENSG00000077264
FGFR2	NA	FGFR2	fibroblast growth factor receptor 2	2263	ENSG00000066468
CAMK2B	NA	CAMK2B	calcium/calmodulin-dependent protein kinase II beta	816	ENSG00000058404
ZAP70	NA	ZAP70	zeta-chain (TCR) associated protein kinase 70kDa	7535	ENSG00000115085
TFDP1	NA	TFDP1	transcription factor Dp-1	7027	ENSG00000198176
E2F1	NA	E2F1	E2F transcription factor 1	1869	ENSG00000101412
ARRB1	NA	ARRB1	arrestin, beta 1	408	ENSG00000137486
STAT5A	NA	STAT5A	signal transducer and activator of transcription 5A	6776	ENSG00000126561
ITGB4	NA	ITGB4	integrin, beta 4	3691	ENSG00000132470
SCN3B	NA	SCN3B	sodium channel, voltage-gated, type III, beta subunit	55800	ENSG00000166257
IGF2	NA	IGF2	insulin-like growth factor 2 (somatomedin A)	3481	ENSG00000167244
RGMA	NA	RGMA	RGM domain family, member A	56963	ENSG00000182175
Pathway Commons pathway	Nectin adhesion pathway	DB_ID:1472
C=1050;O=153;E=122.78;R=1.25;rawP=0.0019;adjP=0.0415
TSC2	NA	TSC2	tuberous sclerosis 2	7249	ENSG00000103197
PTPRA	NA	PTPRA	protein tyrosine phosphatase, receptor type, A	5786	ENSG00000132670
XIAP	NA	XIAP	X-linked inhibitor of apoptosis	331	ENSG00000101966
CREM	NA	CREM	cAMP responsive element modulator	1390	ENSG00000095794
CDK5	NA	CDK5	cyclin-dependent kinase 5	1020	ENSG00000164885
TP73	NA	TP73	tumor protein p73	7161	ENSG00000078900
ZCCHC12	NA	ZCCHC12	zinc finger, CCHC domain containing 12	170261	ENSG00000174460
ZFYVE28	NA	ZFYVE28	zinc finger, FYVE domain containing 28	57732	ENSG00000159733
NOG	NA	NOG	noggin	9241	ENSG00000183691
TNFRSF18	NA	TNFRSF18	tumor necrosis factor receptor superfamily, member 18	8784	ENSG00000186891
CDC25B	NA	CDC25B	cell division cycle 25 homolog B (S. pombe)	994	ENSG00000101224
PPP1CA	NA	PPP1CA	protein phosphatase 1, catalytic subunit, alpha isozyme	5499	ENSG00000172531
MYBL1	NA	MYBL1	v-myb myeloblastosis viral oncogene homolog (avian)-like 1	4603	ENSG00000185697
TSHR	NA	TSHR	thyroid stimulating hormone receptor	7253	ENSG00000165409
TIAM1	NA	TIAM1	T-cell lymphoma invasion and metastasis 1	7074	ENSG00000156299
SP5	NA	SP5	Sp5 transcription factor	389058	ENSG00000204335
MLST8	NA	MLST8	MTOR associated protein, LST8 homolog (S. cerevisiae)	64223	ENSG00000167965
RPS27L	NA	RPS27L	ribosomal protein S27-like	51065	ENSG00000185088
PPARG	NA	PPARG	peroxisome proliferator-activated receptor gamma	5468	ENSG00000132170
PTPRM	NA	PTPRM	protein tyrosine phosphatase, receptor type, M	5797	ENSG00000173482
HSPA8	NA	HSPA8	heat shock 70kDa protein 8	3312	ENSG00000109971
TNFRSF10A	NA	TNFRSF10A	tumor necrosis factor receptor superfamily, member 10a	8797	ENSG00000104689
CDCA7	NA	CDCA7	cell division cycle associated 7	83879	ENSG00000144354
HCK	NA	HCK	hemopoietic cell kinase	3055	ENSG00000101336
NFATC1	NA	NFATC1	nuclear factor of activated T-cells, cytoplasmic, calcineurin-dependent 1	4772	ENSG00000131196
ODC1	NA	ODC1	ornithine decarboxylase 1	4953	ENSG00000115758
TP53I3	NA	TP53I3	tumor protein p53 inducible protein 3	9540	ENSG00000115129
EGR2	NA	EGR2	early growth response 2	1959	ENSG00000122877
UBTF	NA	UBTF	upstream binding transcription factor, RNA polymerase I	7343	ENSG00000108312
ITGB2	NA	ITGB2	integrin, beta 2 (complement component 3 receptor 3 and 4 subunit)	3689	ENSG00000160255
PLCG1	NA	PLCG1	phospholipase C, gamma 1	5335	ENSG00000124181
ALDOA	NA	ALDOA	aldolase A, fructose-bisphosphate	226	ENSG00000149925
TNFRSF1A	NA	TNFRSF1A	tumor necrosis factor receptor superfamily, member 1A	7132	ENSG00000067182
DVL1	NA	DVL1	dishevelled, dsh homolog 1 (Drosophila)	1855	ENSG00000107404
TMEFF2	NA	TMEFF2	transmembrane protein with EGF-like and two follistatin-like domains 2	23671	ENSG00000144339
FOSL1	NA	FOSL1	FOS-like antigen 1	8061	ENSG00000175592
CRTC1	NA	CRTC1	CREB regulated transcription coactivator 1	23373	ENSG00000105662
MEF2C	NA	MEF2C	myocyte enhancer factor 2C	4208	ENSG00000081189
UBE2D3	NA	UBE2D3	ubiquitin-conjugating enzyme E2D 3	7323	ENSG00000109332
ARAP3	NA	ARAP3	ArfGAP with RhoGAP domain, ankyrin repeat and PH domain 3	64411	ENSG00000120318
RUNX2	NA	RUNX2	runt-related transcription factor 2	860	ENSG00000124813
EGR1	NA	EGR1	early growth response 1	1958	ENSG00000120738
JDP2	NA	JDP2	Jun dimerization protein 2	122953	ENSG00000140044
EPN1	NA	EPN1	epsin 1	29924	ENSG00000063245
RALGDS	NA	RALGDS	ral guanine nucleotide dissociation stimulator	5900	ENSG00000160271
CHRD	NA	CHRD	chordin	8646	ENSG00000090539
TNFRSF10C	NA	TNFRSF10C	tumor necrosis factor receptor superfamily, member 10c, decoy without an intracellular domain	8794	ENSG00000173535
NCKAP1	NA	NCKAP1	NCK-associated protein 1	10787	ENSG00000061676
NKX2-5	NA	NKX2-5	NK2 homeobox 5	1482	ENSG00000183072
FOXG1	NA	FOXG1	forkhead box G1	2290	ENSG00000176165
CFLAR	NA	CFLAR	CASP8 and FADD-like apoptosis regulator	8837	ENSG00000003402
UBE3A	NA	UBE3A	ubiquitin protein ligase E3A	7337	ENSG00000114062
MYC	NA	MYC	v-myc myelocytomatosis viral oncogene homolog (avian)	4609	ENSG00000136997
PYCARD	NA	PYCARD	PYD and CARD domain containing	29108	ENSG00000103490
MMP2	NA	MMP2	matrix metallopeptidase 2 (gelatinase A, 72kDa gelatinase, 72kDa type IV collagenase)	4313	ENSG00000087245
PRKG1	NA	PRKG1	protein kinase, cGMP-dependent, type I	5592	ENSG00000185532
LEP	NA	LEP	leptin	3952	ENSG00000174697
EDNRB	NA	EDNRB	endothelin receptor type B	1910	ENSG00000136160
CCND2	NA	CCND2	cyclin D2	894	ENSG00000118971
PRF1	NA	PRF1	perforin 1 (pore forming protein)	5551	ENSG00000180644
GNAI2	NA	GNAI2	guanine nucleotide binding protein (G protein), alpha inhibiting activity polypeptide 2	2771	ENSG00000114353
MYOCD	NA	MYOCD	myocardin	93649	ENSG00000141052
GFRA1	NA	GFRA1	GDNF family receptor alpha 1	2674	ENSG00000151892
NOS3	NA	NOS3	nitric oxide synthase 3 (endothelial cell)	4846	ENSG00000164867
CD79B	NA	CD79B	CD79b molecule, immunoglobulin-associated beta	974	ENSG00000007312
CYFIP2	NA	CYFIP2	cytoplasmic FMR1 interacting protein 2	26999	ENSG00000055163
KIFC3	NA	KIFC3	kinesin family member C3	3801	ENSG00000140859
MAP2K2	NA	MAP2K2	mitogen-activated protein kinase kinase 2	5605	ENSG00000126934
GNA11	NA	GNA11	guanine nucleotide binding protein (G protein), alpha 11 (Gq class)	2767	ENSG00000088256
CDK5R1	NA	CDK5R1	cyclin-dependent kinase 5, regulatory subunit 1 (p35)	8851	ENSG00000176749
BAIAP2	NA	BAIAP2	BAI1-associated protein 2	10458	ENSG00000175866
XRCC5	NA	XRCC5	X-ray repair complementing defective repair in Chinese hamster cells 5 (double-strand-break rejoining)	7520	ENSG00000079246
FECH	NA	FECH	ferrochelatase	2235	ENSG00000066926
TNFRSF9	NA	TNFRSF9	tumor necrosis factor receptor superfamily, member 9	3604	ENSG00000049249
CSK	NA	CSK	c-src tyrosine kinase	1445	ENSG00000103653
AR	NA	AR	androgen receptor	367	ENSG00000169083
RBBP4	NA	RBBP4	retinoblastoma binding protein 4	5928	ENSG00000162521
JAK3	NA	JAK3	Janus kinase 3	3718	ENSG00000105639
CTBP1	NA	CTBP1	C-terminal binding protein 1	1487	ENSG00000159692
SFN	NA	SFN	stratifin	2810	ENSG00000175793
PRKAB1	NA	PRKAB1	protein kinase, AMP-activated, beta 1 non-catalytic subunit	5564	ENSG00000111725
DYNLRB1	NA	DYNLRB1	dynein, light chain, roadblock-type 1	83658	ENSG00000125971
SORBS1	NA	SORBS1	sorbin and SH3 domain containing 1	10580	ENSG00000095637
DDX18	NA	DDX18	DEAD (Asp-Glu-Ala-Asp) box polypeptide 18	8886	ENSG00000088205
INPP5D	NA	INPP5D	inositol polyphosphate-5-phosphatase, 145kDa	3635	ENSG00000168918
PEBP1	NA	PEBP1	phosphatidylethanolamine binding protein 1	5037	ENSG00000089220
DGKA	NA	DGKA	diacylglycerol kinase, alpha 80kDa	1606	ENSG00000065357
COL18A1	NA	COL18A1	collagen, type XVIII, alpha 1	80781	ENSG00000182871
RRAGC	NA	RRAGC	Ras-related GTP binding C	64121	ENSG00000116954
PRKACA	NA	PRKACA	protein kinase, cAMP-dependent, catalytic, alpha	5566	ENSG00000072062
LYN	NA	LYN	v-yes-1 Yamaguchi sarcoma viral related oncogene homolog	4067	ENSG00000254087
PDGFRA	NA	PDGFRA	platelet-derived growth factor receptor, alpha polypeptide	5156	ENSG00000134853
PLAU	NA	PLAU	plasminogen activator, urokinase	5328	ENSG00000122861
SHC1	NA	SHC1	SHC (Src homology 2 domain containing) transforming protein 1	6464	ENSG00000160691
SPTBN1	NA	SPTBN1	spectrin, beta, non-erythrocytic 1	6711	ENSG00000115306
PIN1	NA	PIN1	peptidylprolyl cis/trans isomerase, NIMA-interacting 1	5300	ENSG00000127445
STEAP3	NA	STEAP3	STEAP family member 3, metalloreductase	55240	ENSG00000115107
PEG10	NA	PEG10	paternally expressed 10	23089	ENSG00000242265
POU4F2	NA	POU4F2	POU class 4 homeobox 2	5458	ENSG00000151615
IGFBP3	NA	IGFBP3	insulin-like growth factor binding protein 3	3486	ENSG00000146674
TAF10	NA	TAF10	TAF10 RNA polymerase II, TATA box binding protein (TBP)-associated factor, 30kDa	6881	ENSG00000166337
GSK3A	NA	GSK3A	glycogen synthase kinase 3 alpha	2931	ENSG00000105723
AKT1	NA	AKT1	v-akt murine thymoma viral oncogene homolog 1	207	ENSG00000142208
BGLAP	NA	BGLAP	bone gamma-carboxyglutamate (gla) protein	632	ENSG00000242252
LGALS1	NA	LGALS1	lectin, galactoside-binding, soluble, 1	3956	ENSG00000100097
PPP2CA	NA	PPP2CA	protein phosphatase 2, catalytic subunit, alpha isozyme	5515	ENSG00000113575
PTGS2	NA	PTGS2	prostaglandin-endoperoxide synthase 2 (prostaglandin G/H synthase and cyclooxygenase)	5743	ENSG00000073756
PRKCZ	NA	PRKCZ	protein kinase C, zeta	5590	ENSG00000067606
STAT1	NA	STAT1	signal transducer and activator of transcription 1, 91kDa	6772	ENSG00000115415
FKBP5	NA	FKBP5	FK506 binding protein 5	2289	ENSG00000096060
TH	NA	TH	tyrosine hydroxylase	7054	ENSG00000180176
TAOK2	NA	TAOK2	TAO kinase 2	9344	ENSG00000149930
AP2M1	NA	AP2M1	adaptor-related protein complex 2, mu 1 subunit	1173	ENSG00000161203
BMPR2	NA	BMPR2	bone morphogenetic protein receptor, type II (serine/threonine kinase)	659	ENSG00000204217
KRT8	NA	KRT8	keratin 8	3856	ENSG00000170421
GRB14	NA	GRB14	growth factor receptor-bound protein 14	2888	ENSG00000115290
ARHGEF7	NA	ARHGEF7	Rho guanine nucleotide exchange factor (GEF) 7	8874	ENSG00000102606
CMTM2	NA	CMTM2	CKLF-like MARVEL transmembrane domain containing 2	146225	ENSG00000140932
RASSF1	NA	RASSF1	Ras association (RalGDS/AF-6) domain family member 1	11186	ENSG00000068028
MXD4	NA	MXD4	MAX dimerization protein 4	10608	ENSG00000123933
ETS1	NA	ETS1	v-ets erythroblastosis virus E26 oncogene homolog 1 (avian)	2113	ENSG00000134954
BMP6	NA	BMP6	bone morphogenetic protein 6	654	ENSG00000153162
SRC	NA	SRC	v-src sarcoma (Schmidt-Ruppin A-2) viral oncogene homolog (avian)	6714	ENSG00000197122
RAB11A	NA	RAB11A	RAB11A, member RAS oncogene family	8766	ENSG00000103769
PIP5K1C	NA	PIP5K1C	phosphatidylinositol-4-phosphate 5-kinase, type I, gamma	23396	ENSG00000186111
CAPN2	NA	CAPN2	calpain 2, (m/II) large subunit	824	ENSG00000162909
PRKCD	NA	PRKCD	protein kinase C, delta	5580	ENSG00000163932
JUNB	NA	JUNB	jun B proto-oncogene	3726	ENSG00000171223
AXIN2	NA	AXIN2	axin 2	8313	ENSG00000168646
SGK1	NA	SGK1	serum/glucocorticoid regulated kinase 1	6446	ENSG00000118515
JAK2	NA	JAK2	Janus kinase 2	3717	ENSG00000096968
CAMK2G	NA	CAMK2G	calcium/calmodulin-dependent protein kinase II gamma	818	ENSG00000148660
SP1	NA	SP1	Sp1 transcription factor	6667	ENSG00000185591
DUSP1	NA	DUSP1	dual specificity phosphatase 1	1843	ENSG00000120129
PIK3R1	NA	PIK3R1	phosphoinositide-3-kinase, regulatory subunit 1 (alpha)	5295	ENSG00000145675
SKP2	NA	SKP2	S-phase kinase-associated protein 2, E3 ubiquitin protein ligase	6502	ENSG00000145604
RUNX3	NA	RUNX3	runt-related transcription factor 3	864	ENSG00000020633
SMARCC2	NA	SMARCC2	SWI/SNF related, matrix associated, actin dependent regulator of chromatin, subfamily c, member 2	6601	ENSG00000139613
PDE3B	NA	PDE3B	phosphodiesterase 3B, cGMP-inhibited	5140	ENSG00000152270
GNA12	NA	GNA12	guanine nucleotide binding protein (G protein) alpha 12	2768	ENSG00000146535
HGS	NA	HGS	hepatocyte growth factor-regulated tyrosine kinase substrate	9146	ENSG00000185359
PAK3	NA	PAK3	p21 protein (Cdc42/Rac)-activated kinase 3	5063	ENSG00000077264
FGFR2	NA	FGFR2	fibroblast growth factor receptor 2	2263	ENSG00000066468
CAMK2B	NA	CAMK2B	calcium/calmodulin-dependent protein kinase II beta	816	ENSG00000058404
ZAP70	NA	ZAP70	zeta-chain (TCR) associated protein kinase 70kDa	7535	ENSG00000115085
TFDP1	NA	TFDP1	transcription factor Dp-1	7027	ENSG00000198176
E2F1	NA	E2F1	E2F transcription factor 1	1869	ENSG00000101412
ARRB1	NA	ARRB1	arrestin, beta 1	408	ENSG00000137486
STAT5A	NA	STAT5A	signal transducer and activator of transcription 5A	6776	ENSG00000126561
ITGB4	NA	ITGB4	integrin, beta 4	3691	ENSG00000132470
SCN3B	NA	SCN3B	sodium channel, voltage-gated, type III, beta subunit	55800	ENSG00000166257
IGF2	NA	IGF2	insulin-like growth factor 2 (somatomedin A)	3481	ENSG00000167244
RGMA	NA	RGMA	RGM domain family, member A	56963	ENSG00000182175
Pathway Commons pathway	CDC42 signaling events	DB_ID:1488
C=617;O=97;E=72.15;R=1.34;rawP=0.0013;adjP=0.0415
DYNLRB1	NA	DYNLRB1	dynein, light chain, roadblock-type 1	83658	ENSG00000125971
PAX6	NA	PAX6	paired box 6	5080	ENSG00000007372
TSC2	NA	TSC2	tuberous sclerosis 2	7249	ENSG00000103197
DGKA	NA	DGKA	diacylglycerol kinase, alpha 80kDa	1606	ENSG00000065357
XIAP	NA	XIAP	X-linked inhibitor of apoptosis	331	ENSG00000101966
PDGFRA	NA	PDGFRA	platelet-derived growth factor receptor, alpha polypeptide	5156	ENSG00000134853
LYN	NA	LYN	v-yes-1 Yamaguchi sarcoma viral related oncogene homolog	4067	ENSG00000254087
PRKACA	NA	PRKACA	protein kinase, cAMP-dependent, catalytic, alpha	5566	ENSG00000072062
CREM	NA	CREM	cAMP responsive element modulator	1390	ENSG00000095794
CDK5	NA	CDK5	cyclin-dependent kinase 5	1020	ENSG00000164885
SHC1	NA	SHC1	SHC (Src homology 2 domain containing) transforming protein 1	6464	ENSG00000160691
PLAU	NA	PLAU	plasminogen activator, urokinase	5328	ENSG00000122861
ZCCHC12	NA	ZCCHC12	zinc finger, CCHC domain containing 12	170261	ENSG00000174460
SPTBN1	NA	SPTBN1	spectrin, beta, non-erythrocytic 1	6711	ENSG00000115306
TNFRSF18	NA	TNFRSF18	tumor necrosis factor receptor superfamily, member 18	8784	ENSG00000186891
CDC25B	NA	CDC25B	cell division cycle 25 homolog B (S. pombe)	994	ENSG00000101224
ARHGAP6	NA	ARHGAP6	Rho GTPase activating protein 6	395	ENSG00000047648
PPP1CA	NA	PPP1CA	protein phosphatase 1, catalytic subunit, alpha isozyme	5499	ENSG00000172531
TIAM1	NA	TIAM1	T-cell lymphoma invasion and metastasis 1	7074	ENSG00000156299
SP5	NA	SP5	Sp5 transcription factor	389058	ENSG00000204335
CFL1	NA	CFL1	cofilin 1 (non-muscle)	1072	ENSG00000172757
AKT1	NA	AKT1	v-akt murine thymoma viral oncogene homolog 1	207	ENSG00000142208
PPARG	NA	PPARG	peroxisome proliferator-activated receptor gamma	5468	ENSG00000132170
BGLAP	NA	BGLAP	bone gamma-carboxyglutamate (gla) protein	632	ENSG00000242252
HSPA8	NA	HSPA8	heat shock 70kDa protein 8	3312	ENSG00000109971
HCK	NA	HCK	hemopoietic cell kinase	3055	ENSG00000101336
NFATC1	NA	NFATC1	nuclear factor of activated T-cells, cytoplasmic, calcineurin-dependent 1	4772	ENSG00000131196
ABR	NA	ABR	active BCR-related	29	ENSG00000159842
EGR2	NA	EGR2	early growth response 2	1959	ENSG00000122877
PPP2CA	NA	PPP2CA	protein phosphatase 2, catalytic subunit, alpha isozyme	5515	ENSG00000113575
ITGB2	NA	ITGB2	integrin, beta 2 (complement component 3 receptor 3 and 4 subunit)	3689	ENSG00000160255
PTGS2	NA	PTGS2	prostaglandin-endoperoxide synthase 2 (prostaglandin G/H synthase and cyclooxygenase)	5743	ENSG00000073756
CYBA	NA	CYBA	cytochrome b-245, alpha polypeptide	1535	ENSG00000051523
ALDOA	NA	ALDOA	aldolase A, fructose-bisphosphate	226	ENSG00000149925
STAT1	NA	STAT1	signal transducer and activator of transcription 1, 91kDa	6772	ENSG00000115415
PRKCZ	NA	PRKCZ	protein kinase C, zeta	5590	ENSG00000067606
FKBP5	NA	FKBP5	FK506 binding protein 5	2289	ENSG00000096060
TH	NA	TH	tyrosine hydroxylase	7054	ENSG00000180176
FOSL1	NA	FOSL1	FOS-like antigen 1	8061	ENSG00000175592
CRTC1	NA	CRTC1	CREB regulated transcription coactivator 1	23373	ENSG00000105662
MEF2C	NA	MEF2C	myocyte enhancer factor 2C	4208	ENSG00000081189
ARAP3	NA	ARAP3	ArfGAP with RhoGAP domain, ankyrin repeat and PH domain 3	64411	ENSG00000120318
TAOK2	NA	TAOK2	TAO kinase 2	9344	ENSG00000149930
RUNX2	NA	RUNX2	runt-related transcription factor 2	860	ENSG00000124813
EGR1	NA	EGR1	early growth response 1	1958	ENSG00000120738
KRT8	NA	KRT8	keratin 8	3856	ENSG00000170421
CIT	NA	CIT	citron (rho-interacting, serine/threonine kinase 21)	11113	ENSG00000122966
ARHGEF7	NA	ARHGEF7	Rho guanine nucleotide exchange factor (GEF) 7	8874	ENSG00000102606
JDP2	NA	JDP2	Jun dimerization protein 2	122953	ENSG00000140044
CMTM2	NA	CMTM2	CKLF-like MARVEL transmembrane domain containing 2	146225	ENSG00000140932
OPHN1	NA	OPHN1	oligophrenin 1	4983	ENSG00000079482
MYO9B	NA	MYO9B	myosin IXB	4650	ENSG00000099331
NCKAP1	NA	NCKAP1	NCK-associated protein 1	10787	ENSG00000061676
NKX2-5	NA	NKX2-5	NK2 homeobox 5	1482	ENSG00000183072
FOXG1	NA	FOXG1	forkhead box G1	2290	ENSG00000176165
ETS1	NA	ETS1	v-ets erythroblastosis virus E26 oncogene homolog 1 (avian)	2113	ENSG00000134954
SRC	NA	SRC	v-src sarcoma (Schmidt-Ruppin A-2) viral oncogene homolog (avian)	6714	ENSG00000197122
PIP5K1C	NA	PIP5K1C	phosphatidylinositol-4-phosphate 5-kinase, type I, gamma	23396	ENSG00000186111
UBE3A	NA	UBE3A	ubiquitin protein ligase E3A	7337	ENSG00000114062
MYC	NA	MYC	v-myc myelocytomatosis viral oncogene homolog (avian)	4609	ENSG00000136997
PRKCD	NA	PRKCD	protein kinase C, delta	5580	ENSG00000163932
ARHGEF1	NA	ARHGEF1	Rho guanine nucleotide exchange factor (GEF) 1	9138	ENSG00000076928
JUNB	NA	JUNB	jun B proto-oncogene	3726	ENSG00000171223
MMP2	NA	MMP2	matrix metallopeptidase 2 (gelatinase A, 72kDa gelatinase, 72kDa type IV collagenase)	4313	ENSG00000087245
AXIN2	NA	AXIN2	axin 2	8313	ENSG00000168646
PRKG1	NA	PRKG1	protein kinase, cGMP-dependent, type I	5592	ENSG00000185532
SGK1	NA	SGK1	serum/glucocorticoid regulated kinase 1	6446	ENSG00000118515
JAK2	NA	JAK2	Janus kinase 2	3717	ENSG00000096968
LEP	NA	LEP	leptin	3952	ENSG00000174697
CCND2	NA	CCND2	cyclin D2	894	ENSG00000118971
PRF1	NA	PRF1	perforin 1 (pore forming protein)	5551	ENSG00000180644
SP1	NA	SP1	Sp1 transcription factor	6667	ENSG00000185591
NOS3	NA	NOS3	nitric oxide synthase 3 (endothelial cell)	4846	ENSG00000164867
NOXO1	NA	NOXO1	NADPH oxidase organizer 1	124056	ENSG00000196408
DUSP1	NA	DUSP1	dual specificity phosphatase 1	1843	ENSG00000120129
NET1	NA	NET1	neuroepithelial cell transforming 1	10276	ENSG00000173848
PIK3R1	NA	PIK3R1	phosphoinositide-3-kinase, regulatory subunit 1 (alpha)	5295	ENSG00000145675
RUNX3	NA	RUNX3	runt-related transcription factor 3	864	ENSG00000020633
SMARCC2	NA	SMARCC2	SWI/SNF related, matrix associated, actin dependent regulator of chromatin, subfamily c, member 2	6601	ENSG00000139613
CYFIP2	NA	CYFIP2	cytoplasmic FMR1 interacting protein 2	26999	ENSG00000055163
MAP2K2	NA	MAP2K2	mitogen-activated protein kinase kinase 2	5605	ENSG00000126934
CDK5R1	NA	CDK5R1	cyclin-dependent kinase 5, regulatory subunit 1 (p35)	8851	ENSG00000176749
BAIAP2	NA	BAIAP2	BAI1-associated protein 2	10458	ENSG00000175866
XRCC5	NA	XRCC5	X-ray repair complementing defective repair in Chinese hamster cells 5 (double-strand-break rejoining)	7520	ENSG00000079246
FECH	NA	FECH	ferrochelatase	2235	ENSG00000066926
TNFRSF9	NA	TNFRSF9	tumor necrosis factor receptor superfamily, member 9	3604	ENSG00000049249
PAK3	NA	PAK3	p21 protein (Cdc42/Rac)-activated kinase 3	5063	ENSG00000077264
ARHGAP9	NA	ARHGAP9	Rho GTPase activating protein 9	64333	ENSG00000123329
CAMK2B	NA	CAMK2B	calcium/calmodulin-dependent protein kinase II beta	816	ENSG00000058404
TFDP1	NA	TFDP1	transcription factor Dp-1	7027	ENSG00000198176
E2F1	NA	E2F1	E2F transcription factor 1	1869	ENSG00000101412
AR	NA	AR	androgen receptor	367	ENSG00000169083
STAT5A	NA	STAT5A	signal transducer and activator of transcription 5A	6776	ENSG00000126561
RBBP4	NA	RBBP4	retinoblastoma binding protein 4	5928	ENSG00000162521
ITGB4	NA	ITGB4	integrin, beta 4	3691	ENSG00000132470
CTBP1	NA	CTBP1	C-terminal binding protein 1	1487	ENSG00000159692
SFN	NA	SFN	stratifin	2810	ENSG00000175793
Pathway Commons pathway	Glypican pathway	DB_ID:1459
C=1088;O=159;E=127.22;R=1.25;rawP=0.0014;adjP=0.0415
TSC2	NA	TSC2	tuberous sclerosis 2	7249	ENSG00000103197
PTPRA	NA	PTPRA	protein tyrosine phosphatase, receptor type, A	5786	ENSG00000132670
XIAP	NA	XIAP	X-linked inhibitor of apoptosis	331	ENSG00000101966
CREM	NA	CREM	cAMP responsive element modulator	1390	ENSG00000095794
CDK5	NA	CDK5	cyclin-dependent kinase 5	1020	ENSG00000164885
TP73	NA	TP73	tumor protein p73	7161	ENSG00000078900
ZCCHC12	NA	ZCCHC12	zinc finger, CCHC domain containing 12	170261	ENSG00000174460
ZFYVE28	NA	ZFYVE28	zinc finger, FYVE domain containing 28	57732	ENSG00000159733
NOG	NA	NOG	noggin	9241	ENSG00000183691
TNFRSF18	NA	TNFRSF18	tumor necrosis factor receptor superfamily, member 18	8784	ENSG00000186891
CDC25B	NA	CDC25B	cell division cycle 25 homolog B (S. pombe)	994	ENSG00000101224
PPP1CA	NA	PPP1CA	protein phosphatase 1, catalytic subunit, alpha isozyme	5499	ENSG00000172531
MYBL1	NA	MYBL1	v-myb myeloblastosis viral oncogene homolog (avian)-like 1	4603	ENSG00000185697
TSHR	NA	TSHR	thyroid stimulating hormone receptor	7253	ENSG00000165409
TIAM1	NA	TIAM1	T-cell lymphoma invasion and metastasis 1	7074	ENSG00000156299
SLIT2	NA	SLIT2	slit homolog 2 (Drosophila)	9353	ENSG00000145147
SP5	NA	SP5	Sp5 transcription factor	389058	ENSG00000204335
MLST8	NA	MLST8	MTOR associated protein, LST8 homolog (S. cerevisiae)	64223	ENSG00000167965
RPS27L	NA	RPS27L	ribosomal protein S27-like	51065	ENSG00000185088
PPARG	NA	PPARG	peroxisome proliferator-activated receptor gamma	5468	ENSG00000132170
HSPA8	NA	HSPA8	heat shock 70kDa protein 8	3312	ENSG00000109971
TNFRSF10A	NA	TNFRSF10A	tumor necrosis factor receptor superfamily, member 10a	8797	ENSG00000104689
CDCA7	NA	CDCA7	cell division cycle associated 7	83879	ENSG00000144354
HCK	NA	HCK	hemopoietic cell kinase	3055	ENSG00000101336
NFATC1	NA	NFATC1	nuclear factor of activated T-cells, cytoplasmic, calcineurin-dependent 1	4772	ENSG00000131196
ODC1	NA	ODC1	ornithine decarboxylase 1	4953	ENSG00000115758
TP53I3	NA	TP53I3	tumor protein p53 inducible protein 3	9540	ENSG00000115129
EGR2	NA	EGR2	early growth response 2	1959	ENSG00000122877
UBTF	NA	UBTF	upstream binding transcription factor, RNA polymerase I	7343	ENSG00000108312
ITGB2	NA	ITGB2	integrin, beta 2 (complement component 3 receptor 3 and 4 subunit)	3689	ENSG00000160255
PLCG1	NA	PLCG1	phospholipase C, gamma 1	5335	ENSG00000124181
ALDOA	NA	ALDOA	aldolase A, fructose-bisphosphate	226	ENSG00000149925
TNFRSF1A	NA	TNFRSF1A	tumor necrosis factor receptor superfamily, member 1A	7132	ENSG00000067182
DVL1	NA	DVL1	dishevelled, dsh homolog 1 (Drosophila)	1855	ENSG00000107404
TMEFF2	NA	TMEFF2	transmembrane protein with EGF-like and two follistatin-like domains 2	23671	ENSG00000144339
FOSL1	NA	FOSL1	FOS-like antigen 1	8061	ENSG00000175592
CRTC1	NA	CRTC1	CREB regulated transcription coactivator 1	23373	ENSG00000105662
MEF2C	NA	MEF2C	myocyte enhancer factor 2C	4208	ENSG00000081189
UBE2D3	NA	UBE2D3	ubiquitin-conjugating enzyme E2D 3	7323	ENSG00000109332
ARAP3	NA	ARAP3	ArfGAP with RhoGAP domain, ankyrin repeat and PH domain 3	64411	ENSG00000120318
RUNX2	NA	RUNX2	runt-related transcription factor 2	860	ENSG00000124813
EGR1	NA	EGR1	early growth response 1	1958	ENSG00000120738
JDP2	NA	JDP2	Jun dimerization protein 2	122953	ENSG00000140044
NKD2	NA	NKD2	naked cuticle homolog 2 (Drosophila)	85409	ENSG00000145506
EPN1	NA	EPN1	epsin 1	29924	ENSG00000063245
RALGDS	NA	RALGDS	ral guanine nucleotide dissociation stimulator	5900	ENSG00000160271
CHRD	NA	CHRD	chordin	8646	ENSG00000090539
TNFRSF10C	NA	TNFRSF10C	tumor necrosis factor receptor superfamily, member 10c, decoy without an intracellular domain	8794	ENSG00000173535
NCKAP1	NA	NCKAP1	NCK-associated protein 1	10787	ENSG00000061676
NKX2-5	NA	NKX2-5	NK2 homeobox 5	1482	ENSG00000183072
FOXG1	NA	FOXG1	forkhead box G1	2290	ENSG00000176165
CFLAR	NA	CFLAR	CASP8 and FADD-like apoptosis regulator	8837	ENSG00000003402
UBE3A	NA	UBE3A	ubiquitin protein ligase E3A	7337	ENSG00000114062
MYC	NA	MYC	v-myc myelocytomatosis viral oncogene homolog (avian)	4609	ENSG00000136997
PYCARD	NA	PYCARD	PYD and CARD domain containing	29108	ENSG00000103490
MMP2	NA	MMP2	matrix metallopeptidase 2 (gelatinase A, 72kDa gelatinase, 72kDa type IV collagenase)	4313	ENSG00000087245
PRKG1	NA	PRKG1	protein kinase, cGMP-dependent, type I	5592	ENSG00000185532
LEP	NA	LEP	leptin	3952	ENSG00000174697
EDNRB	NA	EDNRB	endothelin receptor type B	1910	ENSG00000136160
CCND2	NA	CCND2	cyclin D2	894	ENSG00000118971
PRF1	NA	PRF1	perforin 1 (pore forming protein)	5551	ENSG00000180644
GNAI2	NA	GNAI2	guanine nucleotide binding protein (G protein), alpha inhibiting activity polypeptide 2	2771	ENSG00000114353
MYOCD	NA	MYOCD	myocardin	93649	ENSG00000141052
GFRA1	NA	GFRA1	GDNF family receptor alpha 1	2674	ENSG00000151892
NOS3	NA	NOS3	nitric oxide synthase 3 (endothelial cell)	4846	ENSG00000164867
WNT1	NA	WNT1	wingless-type MMTV integration site family, member 1	7471	ENSG00000125084
CD79B	NA	CD79B	CD79b molecule, immunoglobulin-associated beta	974	ENSG00000007312
WNT7B	NA	WNT7B	wingless-type MMTV integration site family, member 7B	7477	ENSG00000188064
CYFIP2	NA	CYFIP2	cytoplasmic FMR1 interacting protein 2	26999	ENSG00000055163
KIFC3	NA	KIFC3	kinesin family member C3	3801	ENSG00000140859
MAP2K2	NA	MAP2K2	mitogen-activated protein kinase kinase 2	5605	ENSG00000126934
GNA11	NA	GNA11	guanine nucleotide binding protein (G protein), alpha 11 (Gq class)	2767	ENSG00000088256
CDK5R1	NA	CDK5R1	cyclin-dependent kinase 5, regulatory subunit 1 (p35)	8851	ENSG00000176749
BAIAP2	NA	BAIAP2	BAI1-associated protein 2	10458	ENSG00000175866
XRCC5	NA	XRCC5	X-ray repair complementing defective repair in Chinese hamster cells 5 (double-strand-break rejoining)	7520	ENSG00000079246
FECH	NA	FECH	ferrochelatase	2235	ENSG00000066926
TNFRSF9	NA	TNFRSF9	tumor necrosis factor receptor superfamily, member 9	3604	ENSG00000049249
CSK	NA	CSK	c-src tyrosine kinase	1445	ENSG00000103653
AR	NA	AR	androgen receptor	367	ENSG00000169083
RBBP4	NA	RBBP4	retinoblastoma binding protein 4	5928	ENSG00000162521
JAK3	NA	JAK3	Janus kinase 3	3718	ENSG00000105639
CTBP1	NA	CTBP1	C-terminal binding protein 1	1487	ENSG00000159692
SFN	NA	SFN	stratifin	2810	ENSG00000175793
PRKAB1	NA	PRKAB1	protein kinase, AMP-activated, beta 1 non-catalytic subunit	5564	ENSG00000111725
DYNLRB1	NA	DYNLRB1	dynein, light chain, roadblock-type 1	83658	ENSG00000125971
SORBS1	NA	SORBS1	sorbin and SH3 domain containing 1	10580	ENSG00000095637
DDX18	NA	DDX18	DEAD (Asp-Glu-Ala-Asp) box polypeptide 18	8886	ENSG00000088205
INPP5D	NA	INPP5D	inositol polyphosphate-5-phosphatase, 145kDa	3635	ENSG00000168918
PEBP1	NA	PEBP1	phosphatidylethanolamine binding protein 1	5037	ENSG00000089220
DGKA	NA	DGKA	diacylglycerol kinase, alpha 80kDa	1606	ENSG00000065357
COL18A1	NA	COL18A1	collagen, type XVIII, alpha 1	80781	ENSG00000182871
RRAGC	NA	RRAGC	Ras-related GTP binding C	64121	ENSG00000116954
PRKACA	NA	PRKACA	protein kinase, cAMP-dependent, catalytic, alpha	5566	ENSG00000072062
LYN	NA	LYN	v-yes-1 Yamaguchi sarcoma viral related oncogene homolog	4067	ENSG00000254087
PDGFRA	NA	PDGFRA	platelet-derived growth factor receptor, alpha polypeptide	5156	ENSG00000134853
PLAU	NA	PLAU	plasminogen activator, urokinase	5328	ENSG00000122861
SHC1	NA	SHC1	SHC (Src homology 2 domain containing) transforming protein 1	6464	ENSG00000160691
SPTBN1	NA	SPTBN1	spectrin, beta, non-erythrocytic 1	6711	ENSG00000115306
PIN1	NA	PIN1	peptidylprolyl cis/trans isomerase, NIMA-interacting 1	5300	ENSG00000127445
STEAP3	NA	STEAP3	STEAP family member 3, metalloreductase	55240	ENSG00000115107
PEG10	NA	PEG10	paternally expressed 10	23089	ENSG00000242265
POU4F2	NA	POU4F2	POU class 4 homeobox 2	5458	ENSG00000151615
TDGF1	NA	TDGF1	teratocarcinoma-derived growth factor 1	6997	ENSG00000241186
IGFBP3	NA	IGFBP3	insulin-like growth factor binding protein 3	3486	ENSG00000146674
TAF10	NA	TAF10	TAF10 RNA polymerase II, TATA box binding protein (TBP)-associated factor, 30kDa	6881	ENSG00000166337
GSK3A	NA	GSK3A	glycogen synthase kinase 3 alpha	2931	ENSG00000105723
AKT1	NA	AKT1	v-akt murine thymoma viral oncogene homolog 1	207	ENSG00000142208
BGLAP	NA	BGLAP	bone gamma-carboxyglutamate (gla) protein	632	ENSG00000242252
LGALS1	NA	LGALS1	lectin, galactoside-binding, soluble, 1	3956	ENSG00000100097
PPP2CA	NA	PPP2CA	protein phosphatase 2, catalytic subunit, alpha isozyme	5515	ENSG00000113575
PTGS2	NA	PTGS2	prostaglandin-endoperoxide synthase 2 (prostaglandin G/H synthase and cyclooxygenase)	5743	ENSG00000073756
PRKCZ	NA	PRKCZ	protein kinase C, zeta	5590	ENSG00000067606
STAT1	NA	STAT1	signal transducer and activator of transcription 1, 91kDa	6772	ENSG00000115415
FKBP5	NA	FKBP5	FK506 binding protein 5	2289	ENSG00000096060
TH	NA	TH	tyrosine hydroxylase	7054	ENSG00000180176
TAOK2	NA	TAOK2	TAO kinase 2	9344	ENSG00000149930
AP2M1	NA	AP2M1	adaptor-related protein complex 2, mu 1 subunit	1173	ENSG00000161203
BMPR2	NA	BMPR2	bone morphogenetic protein receptor, type II (serine/threonine kinase)	659	ENSG00000204217
KRT8	NA	KRT8	keratin 8	3856	ENSG00000170421
GRB14	NA	GRB14	growth factor receptor-bound protein 14	2888	ENSG00000115290
ARHGEF7	NA	ARHGEF7	Rho guanine nucleotide exchange factor (GEF) 7	8874	ENSG00000102606
CMTM2	NA	CMTM2	CKLF-like MARVEL transmembrane domain containing 2	146225	ENSG00000140932
RASSF1	NA	RASSF1	Ras association (RalGDS/AF-6) domain family member 1	11186	ENSG00000068028
MXD4	NA	MXD4	MAX dimerization protein 4	10608	ENSG00000123933
ETS1	NA	ETS1	v-ets erythroblastosis virus E26 oncogene homolog 1 (avian)	2113	ENSG00000134954
BMP6	NA	BMP6	bone morphogenetic protein 6	654	ENSG00000153162
SRC	NA	SRC	v-src sarcoma (Schmidt-Ruppin A-2) viral oncogene homolog (avian)	6714	ENSG00000197122
RAB11A	NA	RAB11A	RAB11A, member RAS oncogene family	8766	ENSG00000103769
FZD6	NA	FZD6	frizzled family receptor 6	8323	ENSG00000164930
PIP5K1C	NA	PIP5K1C	phosphatidylinositol-4-phosphate 5-kinase, type I, gamma	23396	ENSG00000186111
CAPN2	NA	CAPN2	calpain 2, (m/II) large subunit	824	ENSG00000162909
GPC3	NA	GPC3	glypican 3	2719	ENSG00000147257
PRKCD	NA	PRKCD	protein kinase C, delta	5580	ENSG00000163932
JUNB	NA	JUNB	jun B proto-oncogene	3726	ENSG00000171223
AXIN2	NA	AXIN2	axin 2	8313	ENSG00000168646
SGK1	NA	SGK1	serum/glucocorticoid regulated kinase 1	6446	ENSG00000118515
JAK2	NA	JAK2	Janus kinase 2	3717	ENSG00000096968
CAMK2G	NA	CAMK2G	calcium/calmodulin-dependent protein kinase II gamma	818	ENSG00000148660
SP1	NA	SP1	Sp1 transcription factor	6667	ENSG00000185591
DUSP1	NA	DUSP1	dual specificity phosphatase 1	1843	ENSG00000120129
PIK3R1	NA	PIK3R1	phosphoinositide-3-kinase, regulatory subunit 1 (alpha)	5295	ENSG00000145675
SKP2	NA	SKP2	S-phase kinase-associated protein 2, E3 ubiquitin protein ligase	6502	ENSG00000145604
RUNX3	NA	RUNX3	runt-related transcription factor 3	864	ENSG00000020633
SMARCC2	NA	SMARCC2	SWI/SNF related, matrix associated, actin dependent regulator of chromatin, subfamily c, member 2	6601	ENSG00000139613
PDE3B	NA	PDE3B	phosphodiesterase 3B, cGMP-inhibited	5140	ENSG00000152270
GNA12	NA	GNA12	guanine nucleotide binding protein (G protein) alpha 12	2768	ENSG00000146535
HGS	NA	HGS	hepatocyte growth factor-regulated tyrosine kinase substrate	9146	ENSG00000185359
PAK3	NA	PAK3	p21 protein (Cdc42/Rac)-activated kinase 3	5063	ENSG00000077264
FGFR2	NA	FGFR2	fibroblast growth factor receptor 2	2263	ENSG00000066468
CAMK2B	NA	CAMK2B	calcium/calmodulin-dependent protein kinase II beta	816	ENSG00000058404
ZAP70	NA	ZAP70	zeta-chain (TCR) associated protein kinase 70kDa	7535	ENSG00000115085
TFDP1	NA	TFDP1	transcription factor Dp-1	7027	ENSG00000198176
E2F1	NA	E2F1	E2F transcription factor 1	1869	ENSG00000101412
ARRB1	NA	ARRB1	arrestin, beta 1	408	ENSG00000137486
STAT5A	NA	STAT5A	signal transducer and activator of transcription 5A	6776	ENSG00000126561
ITGB4	NA	ITGB4	integrin, beta 4	3691	ENSG00000132470
SCN3B	NA	SCN3B	sodium channel, voltage-gated, type III, beta subunit	55800	ENSG00000166257
IGF2	NA	IGF2	insulin-like growth factor 2 (somatomedin A)	3481	ENSG00000167244
RGMA	NA	RGMA	RGM domain family, member A	56963	ENSG00000182175
Pathway Commons pathway	Proteoglycan syndecan-mediated signaling events	DB_ID:1637
C=1093;O=159;E=127.81;R=1.24;rawP=0.0017;adjP=0.0415
TSC2	NA	TSC2	tuberous sclerosis 2	7249	ENSG00000103197
PTPRA	NA	PTPRA	protein tyrosine phosphatase, receptor type, A	5786	ENSG00000132670
XIAP	NA	XIAP	X-linked inhibitor of apoptosis	331	ENSG00000101966
GIPC1	NA	GIPC1	GIPC PDZ domain containing family, member 1	10755	ENSG00000123159
CREM	NA	CREM	cAMP responsive element modulator	1390	ENSG00000095794
CDK5	NA	CDK5	cyclin-dependent kinase 5	1020	ENSG00000164885
TP73	NA	TP73	tumor protein p73	7161	ENSG00000078900
ZCCHC12	NA	ZCCHC12	zinc finger, CCHC domain containing 12	170261	ENSG00000174460
ZFYVE28	NA	ZFYVE28	zinc finger, FYVE domain containing 28	57732	ENSG00000159733
NOG	NA	NOG	noggin	9241	ENSG00000183691
TNFRSF18	NA	TNFRSF18	tumor necrosis factor receptor superfamily, member 18	8784	ENSG00000186891
CDC25B	NA	CDC25B	cell division cycle 25 homolog B (S. pombe)	994	ENSG00000101224
PPP1CA	NA	PPP1CA	protein phosphatase 1, catalytic subunit, alpha isozyme	5499	ENSG00000172531
MYBL1	NA	MYBL1	v-myb myeloblastosis viral oncogene homolog (avian)-like 1	4603	ENSG00000185697
TSHR	NA	TSHR	thyroid stimulating hormone receptor	7253	ENSG00000165409
TIAM1	NA	TIAM1	T-cell lymphoma invasion and metastasis 1	7074	ENSG00000156299
SP5	NA	SP5	Sp5 transcription factor	389058	ENSG00000204335
MLST8	NA	MLST8	MTOR associated protein, LST8 homolog (S. cerevisiae)	64223	ENSG00000167965
RPS27L	NA	RPS27L	ribosomal protein S27-like	51065	ENSG00000185088
PPARG	NA	PPARG	peroxisome proliferator-activated receptor gamma	5468	ENSG00000132170
HSPA8	NA	HSPA8	heat shock 70kDa protein 8	3312	ENSG00000109971
TNFRSF10A	NA	TNFRSF10A	tumor necrosis factor receptor superfamily, member 10a	8797	ENSG00000104689
CDCA7	NA	CDCA7	cell division cycle associated 7	83879	ENSG00000144354
HCK	NA	HCK	hemopoietic cell kinase	3055	ENSG00000101336
NFATC1	NA	NFATC1	nuclear factor of activated T-cells, cytoplasmic, calcineurin-dependent 1	4772	ENSG00000131196
ODC1	NA	ODC1	ornithine decarboxylase 1	4953	ENSG00000115758
TP53I3	NA	TP53I3	tumor protein p53 inducible protein 3	9540	ENSG00000115129
EGR2	NA	EGR2	early growth response 2	1959	ENSG00000122877
EPB41	NA	EPB41	erythrocyte membrane protein band 4.1 (elliptocytosis 1, RH-linked)	2035	ENSG00000159023
UBTF	NA	UBTF	upstream binding transcription factor, RNA polymerase I	7343	ENSG00000108312
ITGB2	NA	ITGB2	integrin, beta 2 (complement component 3 receptor 3 and 4 subunit)	3689	ENSG00000160255
PLCG1	NA	PLCG1	phospholipase C, gamma 1	5335	ENSG00000124181
ALDOA	NA	ALDOA	aldolase A, fructose-bisphosphate	226	ENSG00000149925
TNFRSF1A	NA	TNFRSF1A	tumor necrosis factor receptor superfamily, member 1A	7132	ENSG00000067182
DVL1	NA	DVL1	dishevelled, dsh homolog 1 (Drosophila)	1855	ENSG00000107404
TMEFF2	NA	TMEFF2	transmembrane protein with EGF-like and two follistatin-like domains 2	23671	ENSG00000144339
FOSL1	NA	FOSL1	FOS-like antigen 1	8061	ENSG00000175592
CRTC1	NA	CRTC1	CREB regulated transcription coactivator 1	23373	ENSG00000105662
MEF2C	NA	MEF2C	myocyte enhancer factor 2C	4208	ENSG00000081189
UBE2D3	NA	UBE2D3	ubiquitin-conjugating enzyme E2D 3	7323	ENSG00000109332
ARAP3	NA	ARAP3	ArfGAP with RhoGAP domain, ankyrin repeat and PH domain 3	64411	ENSG00000120318
RUNX2	NA	RUNX2	runt-related transcription factor 2	860	ENSG00000124813
EGR1	NA	EGR1	early growth response 1	1958	ENSG00000120738
JDP2	NA	JDP2	Jun dimerization protein 2	122953	ENSG00000140044
NKD2	NA	NKD2	naked cuticle homolog 2 (Drosophila)	85409	ENSG00000145506
EPN1	NA	EPN1	epsin 1	29924	ENSG00000063245
RALGDS	NA	RALGDS	ral guanine nucleotide dissociation stimulator	5900	ENSG00000160271
CHRD	NA	CHRD	chordin	8646	ENSG00000090539
TNFRSF10C	NA	TNFRSF10C	tumor necrosis factor receptor superfamily, member 10c, decoy without an intracellular domain	8794	ENSG00000173535
NCKAP1	NA	NCKAP1	NCK-associated protein 1	10787	ENSG00000061676
NKX2-5	NA	NKX2-5	NK2 homeobox 5	1482	ENSG00000183072
PSEN1	NA	PSEN1	presenilin 1	5663	ENSG00000080815
FOXG1	NA	FOXG1	forkhead box G1	2290	ENSG00000176165
THBS1	NA	THBS1	thrombospondin 1	7057	ENSG00000137801
CFLAR	NA	CFLAR	CASP8 and FADD-like apoptosis regulator	8837	ENSG00000003402
UBE3A	NA	UBE3A	ubiquitin protein ligase E3A	7337	ENSG00000114062
MYC	NA	MYC	v-myc myelocytomatosis viral oncogene homolog (avian)	4609	ENSG00000136997
PYCARD	NA	PYCARD	PYD and CARD domain containing	29108	ENSG00000103490
MMP2	NA	MMP2	matrix metallopeptidase 2 (gelatinase A, 72kDa gelatinase, 72kDa type IV collagenase)	4313	ENSG00000087245
PRKG1	NA	PRKG1	protein kinase, cGMP-dependent, type I	5592	ENSG00000185532
LEP	NA	LEP	leptin	3952	ENSG00000174697
EDNRB	NA	EDNRB	endothelin receptor type B	1910	ENSG00000136160
CCND2	NA	CCND2	cyclin D2	894	ENSG00000118971
PRF1	NA	PRF1	perforin 1 (pore forming protein)	5551	ENSG00000180644
GNAI2	NA	GNAI2	guanine nucleotide binding protein (G protein), alpha inhibiting activity polypeptide 2	2771	ENSG00000114353
MYOCD	NA	MYOCD	myocardin	93649	ENSG00000141052
GFRA1	NA	GFRA1	GDNF family receptor alpha 1	2674	ENSG00000151892
NOS3	NA	NOS3	nitric oxide synthase 3 (endothelial cell)	4846	ENSG00000164867
CD79B	NA	CD79B	CD79b molecule, immunoglobulin-associated beta	974	ENSG00000007312
CYFIP2	NA	CYFIP2	cytoplasmic FMR1 interacting protein 2	26999	ENSG00000055163
[truncated: 4,759 more rows]
