# Supplementary material for: Hidden among the crowd: differential DNA methylation-expression correlations in cancer occur at important oncogenic pathways
Source: Front Genet. 2015 May 13;6:163. doi: 10.3389/fgene.2015.00163 (PMC4429616; doi:10.3389/fgene.2015.00163)
Supplement: Supplementary Figure 1 — Gene Ontology hierarchical diagram that shows significant enrichments of DCGs in lung adenocarcinoma and HNSCC colored in red (5% FDR). Scatter plots of expression vs. methylation in cancer and normal samples are reported for the top two genes (for reasons of brevity). [file Presentation1.ZIP › Supplementary Table 6.txt]

Id	Items	Items_Details	Support	List size	Reference Support	Reference size	Hyp	Hyp_c	Genes
7	V$E47_02	V$E47_02	33	1611	147	13785	0.000151876	0.00603363	DUSP9,PCDH17,DSCAML1,CHRNB1,KLK1,HAPLN2,RIMS2,MYOCD,FOXI1,EHD4,BTBD3,COL22A1,NOL4,IRX4,DGKA,HDAC9,MESDC1,ABR,BNC2,CHD6,MYO18A,GNA12,DSCAM,SYNE2,ATOH7,MYC,ALX3,GALR3,PNMA1,MEF2C,SNAP25,ACCN4,KIAA0182
9	V$GATA1_03	V$GATA1_03	29	1611	151	13785	0.00467321	0.0346135	UBE3A,OTX2,SNX17,PHOX2B,MYO1C,ZNF485,CCL27,ADORA3,ANGPT2,POU4F2,KLF14,LBX1,BNC2,SIX1,IGF2,DLG4,ELAVL4,C11orf9,GBX2,PRDM8,TBX5,CREB5,EN1,AP2M1,MEF2C,RAB11A,EGR2,ZFPM2,STAG2
11	V$AP4_Q5	V$AP4_Q5	141	1611	908	13785	0.000195754	0.00658035	HOXD3,UBE2D3,MYT1,MT1E,IGFBP3,OSBPL10,RUNX3,CD47,CREM,BMP6,PAK7,BMPR2,KLK1,CDO1,COL2A1,HAPLN2,SEZ6,LHX2,NOTCH1,SORBS1,ESRRB,CDC25B,FGF14,ATP6V1A,KCNIP2,MYO1C,PODN,KIFC3,SRC,BTBD3,ESRRA,NR5A1,ATOH8,EGR1,COL22A1,KCNS3,PROK2,PAX2,UBTF,CCND2,DUSP1,ATP1B2,GHR,WNT7B,NNAT,INHA,CBFA2T3,NOL4,LGALS1,PMP22,PDE3A,NKD1,SPTBN1,CCL27,CAMK2G,RGS12,MBP,BACH2,IRX4,NTF3,CACNA1H,ATP5H,CASK,HOXA3,CHRD,NAGLU,HOXB5,BAI…
18	V$PAX4_03	V$PAX4_03	128	1611	866	13785	0.00260332	0.0247316	GMPPB,CSK,UBE2D3,TNPO2,UBE3A,RUNX3,OTX2,GABARAP,NTN4,POLR2L,PAFAH1B1,MSI1,COL9A1,BMPR2,ARHGEF1,FHL1,SLC12A4,SEZ6,PRDX2,SCN8A,ATP6V1A,MYO1C,PODN,CFL1,KIAA0664,FOXI1,LUC7L2,KRT12,NR5A1,ATOH8,CCND2,ATP1B2,TFAP2B,KCTD12,HR,USP31,CBFA2T3,NOL4,PMP22,CD63,PDK3,NFE2L3,EEF1A2,NFATC4,PRKD2,CAMK2G,IRX6,BACH2,EVPL,TCTA,SNX12,ZHX2,LRP2,NXPH1,NOS3,TRIM41,NBL1,KCNA1,CHRD,PAX6,DMRTB1,LBX1,RARG,APOA5,LRFN5,EMX2,M…
29	V$AP4_Q6_01	V$AP4_Q6_01	30	1611	156	13785	0.00398055	0.0305175	UBE2D3,SEZ6,NOTCH1,SORBS1,BTBD3,KCNS3,CCND2,CBFA2T3,NOL4,LGALS1,CCL27,RGS12,HOXA3,CHRD,NAGLU,ABR,RTKN,BNC2,MYO18A,THPO,DBC1,FGF12,KCNQ5,MYC,E2F1,WNT6,PNMA1,SPOCK2,MYO7A,QTRTD1
32	V$T3R_Q6	V$T3R_Q6	38	1611	157	13785	8.1946e-06	0.00119368	IGFBP3,GNAT1,CREM,SYNPO,VAX1,HAPLN2,LHX5,ME3,SNCB,NNAT,NKX6-1,SF3B5,FOXC1,NOG,EPHA7,PAX6,RARG,ABR,ONECUT1,BNC2,CHD6,NFIX,USP3,ALPI,THPO,TBX5,FGF12,CUL7,YTHDF3,SYNGR1,CXXC4,SLITRK1,KCNN3,SLC8A3,KIAA0182,JUNB,STAG2,SALL1
33	V$E12_Q6	V$E12_Q6	238	1611	1511	13785	3.16148e-07	0.000138157	HOXD3,HSD11B2,DUSP9,UBE2D3,SORT1,MAF1,SOX17,PCDH17,GPR124,C21orf56,OSBPL10,SIM1,HOXB7,DLX2,DSCAML1,GALE,KCNG3,OTX2,IL17C,ENTPD3,LRAT,SEMA4B,SMARCC2,GABARAP,NTN4,UST,BMP6,FKBP5,CHRNB1,DLK1,WNT11,PTPN23,SKP2,PAK7,DAPK1,PNMA5,NOS1,SNX17,SFN,FKBP11,IRS4,KLK1,NKX2-5,COL2A1,DTNB,SLIT2,SORBS1,RIMS2,ODC1,MYOCD,ALDOA,RAPGEF5,KAZALD1,KCNIP2,PEX10,PODN,CFL1,FOXI1,KRT8,TAC1,EHD4,FGFRL1,CNKSR2,BTBD3,COL22A1,T…
34	V$FOXO4_01	V$FOXO4_01	178	1611	1192	13785	0.000235419	0.00685855	HOXD3,SORT1,RBM5,PCDH17,UBE3A,KCNE1,SIM1,SOX21,HOXB7,DLX2,KCNG3,OTX2,ENTPD3,RUNX2,SEMA4B,GABARAP,NTN4,POLR2L,RFX4,CREM,TSHR,COX7B,FKBP5,MSI1,COL9A1,SEMA5B,VAX1,ENPP6,IL18R1,BMPR2,IRS4,NOX4,SORBS1,PTPRM,MCRS1,VAMP5,MYOCD,EGFL6,FGF14,ATP6V1A,SLC38A2,PHOX2B,LHX5,KCNIP2,PBX3,BTBD3,ATOH8,EGR1,TIAM1,KCNS3,PAX2,DUSP1,ATP1B2,RREB1,GHR,TFAP2B,HR,HAND2,JARID2,PDGFRA,GPC3,LHX4,NNT,NKD1,CBLN1,HS6ST2,NFE2L3,P…
35	V$MYOD_Q6	V$MYOD_Q6	106	1611	623	13785	3.60669e-05	0.00262688	HOXD3,HSD11B2,UBE2D3,MYT1,CYFIP2,C21orf56,MT1E,IGFBP3,DSCAML1,LRAT,CD47,MXD4,NTN4,BMP6,CHRNB1,BMPR2,KLK1,LEP,SEZ6,NOTCH1,SLIT2,RIMS2,ODC1,KAZALD1,SCN8A,FOXI1,KRT8,CNKSR2,ATOH8,COL22A1,KCNS3,CCND2,HR,NNAT,RASAL1,INHA,CBFA2T3,NOL4,LGALS1,CCL27,RGS12,PPP1CA,IRX4,NBL1,CASK,HOXA3,CHRD,DNM3,NAGLU,LRFN5,RRAGC,HDAC9,ABR,RTKN,BNC2,MYO18A,DSCAM,GFRA1,IGF2,EHD1,ATP5B,PRKACA,FCGBP,IPO13,KCNQ1,ELAVL4,RGS3,PRI…
36	V$NFAT_Q4_01	V$NFAT_Q4_01	164	1611	1105	13785	0.000558444	0.00976159	HOXD3,SORT1,CYFIP2,PCDH17,IGFBP3,PPP4R2,SOX21,HOXB7,GABARAP,CREM,BMP6,LAP3,VAX1,SKP2,NOS1,IL18R1,BMPR2,PPP1R1B,COL2A1,LEP,FUT11,ESRRB,VAMP5,IDH3B,PRF1,EGFL6,FGF14,ATP6V1A,SLC38A2,PHOX2B,KCNIP2,MYO1C,ZNF354C,PODN,ATP6V1G1,VANGL1,SRC,TAC1,EHD4,BTBD3,TIAM1,PROK2,RREB1,ECEL1,TFAP2B,NNAT,SHANK2,HAND2,JARID2,NKX6-1,ZNF485,PDGFRA,GPC3,NOL4,LGALS1,PHTF1,PMP22,PDK3,TNFRSF1A,WNT1,SPTBN1,HS6ST2,NFATC4,PRKD2…
48	V$COUP_01	V$COUP_01	30	1611	148	13785	0.00173743	0.0199805	GMPPB,GPR124,FKBP5,ALDOA,KIAA0664,DLX5,ARHGEF7,NET1,ZNF485,G0S2,IRX6,HOXA3,PAX6,SHC1,CRABP2,AGPS,PDE3B,LMX1B,TBX5,PRDM16,FGF12,ZIC4,NRP1,PON1,PRKRA,SLITRK2,NDUFA3,ADRA1A,PRKCD,NR2F2
51	V$MEIS1BHOXA9_01	V$MEIS1BHOXA9_01	22	1611	89	13785	0.000458172	0.0100111	SIM1,HOXB7,OTX2,SYNPR,PHOX2B,MYO1C,INSM1,NOG,KLF14,HOXA3,CD79B,IRX3,TNFRSF8,GBX2,ZIC4,NRP1,HOXA6,PIK3R1,GRM8,WNT6,NR2F2,TFDP2
64	V$LEF1_Q2	V$LEF1_Q2	251	1611	1650	13785	2.52942e-06	0.000552677	HOXD3,HSD11B2,ATP5G3,UBE2D3,MYT1,SORT1,CYFIP2,RBM5,PCDH17,GPR124,PDGFC,UBE3A,RUNX3,PPP4R2,SOX21,PTP4A1,HOXB7,GNAT1,UHRF2,OTX2,LRAT,SEMA4B,SMARCC2,GABARAP,UST,GPS2,RFX4,CREM,COX7B,FKBP5,SYNPR,COL9A1,SEMA5B,VAX1,WNT11,PAK7,DAPK1,NOTCH3,SNX17,SFN,IL18R1,FKBP11,BMPR2,IRS4,PPP1R1B,FHL1,CDO1,COL2A1,PLCG1,SEZ6,LHX2,NOTCH1,SORBS1,ESRRB,XRCC5,ODC1,CDC25B,EGFL6,CCNL1,BCL7C,FGF14,SLC38A2,PHOX2B,LHX5,PBX3,IN…
68	V$P300_01	V$P300_01	31	1611	156	13785	0.00204403	0.0217863	VAX1,WNT11,PPP1R1B,SLC12A4,ASCL1,WNT7B,JARID2,INHA,GPC3,TNFRSF1A,ZHX2,LBX1,MOAP1,RARG,DGKA,SHC1,NFATC1,SLITRK5,ELAVL4,SIRT3,FGF12,CXXC5,ZIC4,SLITRK1,KCNN3,DPP3,ZIC3,KIAA0182,JUNB,STAG2,RFX2
74	V$HSF1_01	V$HSF1_01	54	1611	292	13785	0.000395568	0.00960351	PIP5K1C,ZFX,OTX2,ABHD3,RFX4,CREM,LAP3,DAPK1,ELF2,BMPR2,FHL1,RIMS2,MYOCD,ATP6V1A,DUSP1,ATP1B2,ECEL1,GLRA3,NNAT,CBFA2T3,NOL4,G0S2,RBPMS,NFATC4,UMODL1,FOXD2,DND1,DMRTB1,HOXB5,MESDC1,BNC2,CEPT1,EHD1,KCNQ1,PTPRA,ELAVL4,PARVB,FLT4,MAP2,PAK3,ASCL4,PSEN1,EIF4G2,HSPA8,GRM8,HIP1R,PNMA1,ADAMTS2,RALGDS,MEF2C,SLC35F3,STAG2,ARHGAP6,DMRTA1
75	V$HSF2_01	V$HSF2_01	36	1611	148	13785	1.24805e-05	0.00136349	OTX2,ABHD3,RFX4,CREM,LAP3,FHL1,RIMS2,MYOCD,ATP6V1A,CDK5R1,DUSP1,NNAT,JARID2,CBFA2T3,NOL4,RBPMS,NFATC4,UMODL1,DND1,DMRTB1,BNC2,HS3ST4,KCNQ1,PTPRA,ELAVL4,TBX5,FLT4,MAP2,ASCL4,EIF4G2,HSPA8,PNMA1,ADAMTS2,RALGDS,MEF2C,STAG2
79	V$OCT1_Q6	V$OCT1_Q6	31	1611	159	13785	0.00278209	0.0253286	PDGFC,PROM1,NOS1,CDCA7,RIMS2,FGF14,PHOX2B,ESRRA,TLL2,ZHX2,IRX4,NXPH1,HOXA3,PAX6,CHD6,SIX1,IRX3,HIST3H2A,RGS3,COL25A1,LYN,MAP2,UPK3A,HOXD11,CXXC4,KCNN3,TCERG1L,PCDH8,EGR2,COL12A1,PRRX1
82	V$MEF2_02	V$MEF2_02	81	1611	472	13785	0.000222499	0.00694515	PHKA2,KCNG3,RFX4,ATP2A3,BMPR2,DTNB,CNTN1,ESRRB,SOX1,RIMS2,MYOCD,ATP6V1A,PHOX2B,KCNIP2,PBX3,VANGL1,ATP1B2,HSF2,PDGFRA,LHX4,NOL4,HS6ST2,EEF1A2,GP9,ANGPT2,ZHX2,HS3ST5,NOG,POU4F2,KLF14,CASK,EPHA7,HOXA3,EPN1,HOXB5,SLMAP,LBX1,HIST1H3A,PGAM2,HDAC9,BNC2,PLAGL1,MRPS23,NFIX,IPO13,SLC25A4,ELAVL4,RGS3,GBX2,PPM1L,ATOH7,ADHFE1,LYN,CREB5,FGF12,MAL2,KCNQ5,NEURL2,HOXA5,GPC4,LOX,GRIK2,GRM8,SLITRK1,GPR158,KCNN3,ETS…
85	V$OCT1_07	V$OCT1_07	23	1611	96	13785	0.000554877	0.0101034	MYT1,UBE3A,SEMA5B,WNT11,NOS1,PHOX2B,FGFR2,BTBD3,HS6ST2,MBP,SOX3,IRX4,NXPH1,LRFN5,HDAC9,CD79B,NFIX,ELAVL4,KCNQ5,ZIC4,EN1,KCNN3,SALL1
88	V$MSX1_01	V$MSX1_01	24	1611	112	13785	0.00223917	0.023298	HOXD3,SIM1,HOXB7,CHERP,FUT11,PHOX2B,EHD4,ESRRA,DLX5,RREB1,NOL4,JAK3,PMP22,CACNA1H,NOG,POU4F2,EPHA7,CDK5,CBLN2,ZIC4,EN1,WNT6,SPOCK2,SALL1
92	V$NKX61_01	V$NKX61_01	30	1611	144	13785	0.00110373	0.014616	MYT1,FHL1,FUT11,RIMS2,ERMAP,PHOX2B,KCNIP2,FGFR2,CCND2,PDGFRA,SESN3,ANGPT2,IRX4,KLF14,CHD6,RAB3C,TBX5,MAP2,CREB5,FGF12,LLGL2,ZIC4,EN1,RNF4,KCNN3,PNMA1,PPM1E,ZFPM2,PRRX1,AMMECR1
93	V$CHX10_01	V$CHX10_01	89	1611	505	13785	4.12595e-05	0.00257577	MYT1,CYFIP2,HOXB7,DLX2,DSCAML1,TGM6,OTX2,FKBP5,ADAMTS10,SEMA5B,SFN,BMPR2,PPP1R1B,PRKAB1,CDO1,SEZ6,PHOX2B,LHX5,MYO1C,TAC1,BTBD3,PROK2,PAX2,RREB1,TFAP2B,ARHGEF7,PITPNM2,NKX6-1,PDGFRA,GPC3,NOL4,IRX6,RGS12,BACH2,IRX4,LRP2,NXPH1,KLF14,CASK,PAX6,ARRB1,LBX1,LRFN5,EMX2,BNC2,LMX1A,DSCAM,SIX1,SYNE2,PLAU,PRKACA,NFIX,SLITRK5,PAX8,ELAVL4,GBX2,PPP2CA,OSBPL8,MSX2,PRDM8,FCHSD1,CREB5,ASCL4,ZIC4,NRP1,HTR2C,HOXA5,E…
95	V$NKX3A_01	V$NKX3A_01	31	1611	127	13785	4.54782e-05	0.00220822	HOXD3,MYT1,UHRF2,NOTCH1,PHOX2B,LHX5,NNAT,HS6ST2,LRP2,NOG,HOXA3,PAX6,DMRTB1,LRFN5,SIX1,SLITRK5,RAB3C,CREB5,ASCL4,ZIC4,HOXA6,SLITRK2,SIX3,GRM8,SLITRK1,KCNN3,PNMA1,EGR2,ZFPM2,JUNB,SALL1
96	V$GATA6_01	V$GATA6_01	33	1611	142	13785	7.48137e-05	0.00326936	OTX2,RUNX2,BMP6,ATP2A3,VAX1,WNT11,SORBS1,ESRRB,MYO1C,JARID2,PDGFRA,LEPR,RBPMS,ANGPT2,HS3ST5,NOG,POU4F2,SIX1,PDE3B,ELAVL4,RGS3,C11orf9,GBX2,TBX5,CREB5,HPSE2,SLITRK2,PPM1E,MEF2C,NR2F2,ZFPM2,PRRX1,CDC42EP3
101	V$AFP1_Q6	V$AFP1_Q6	34	1611	167	13785	0.000823241	0.0119919	DLX2,DSCAML1,IL17C,MYOCD,PHOX2B,ECEL1,JARID2,PDGFRA,IRX6,SESN3,ZHX2,IRX4,HS3ST5,C11orf24,NOG,EPHA7,LRFN5,SIX1,MSX2,ZNF462,BTG4,CREB5,FGF12,MYC,ZIC4,HOXD10,HTR2C,GPC4,KCNN3,FOXF2,ZFPM2,PRRX1,CDC42EP3,DMRTA1
103	V$CRX_Q4	V$CRX_Q4	31	1611	164	13785	0.0045168	0.0340318	RUNX3,NOS1,EGFL6,FGF14,KCNIP2,KIAA0664,PROK2,HR,JARID2,NKX6-1,CASK,HOXA3,KCNA1,PAX6,MOAP1,BNC2,DLG4,NFIX,TLX3,MSX2,BTG4,CREB5,ASCL4,LLGL2,HOXD10,SIX3,TKT,SLITRK1,WNT6,PRRX1,AMMECR1
104	V$FOXM1_01	V$FOXM1_01	29	1611	145	13785	0.0025333	0.0246011	PCDH17,EHD4,DLX5,JARID2,NFATC4,RGS12,TCTA,KLHL2,LRP2,ATP5H,KLF14,HOXA3,PAX6,LBX1,HDAC9,RTKN,BNC2,ARHGAP9,OPHN1,GSK3A,SP1,ELAVL4,ATOH7,CREB5,SGTB,SLITRK1,MEF2C,SNAP25,PUM1
109	V$MYB_Q5_01	V$MYB_Q5_01	32	1611	157	13785	0.00113097	0.0145362	UBE3A,DLX2,GNAT1,RFX4,LEP,ALDOA,ESRRA,CCND2,RREB1,MDM1,PLA2G6,RARG,LRFN5,ONECUT1,MYO18A,DSCAM,VAPA,LIG4,PRKACA,PDE3B,ELAVL4,PRICKLE1,ZNF462,CREB5,FGF12,GNG3,HTR2C,PNMA1,EPB41,SPOCK2,RASA3,SLC37A1
111	V$CP2_02	V$CP2_02	29	1611	148	13785	0.00346546	0.0285737	GMPPB,GABARAP,CILP2,PCDHB4,PHPT1,PAK7,DSC2,LHX2,ODC1,PODN,PAX2,PRDM4,NNAT,GPC3,NOL4,NFATC4,CAMK2G,SHB,DSCAM,PRKACA,TLX3,IRX3,LYN,RASSF1,ADRA1A,RYR1,ZNF367,JUNB,CDC42EP3
114	V$GATA_C	V$GATA_C	48	1611	248	13785	0.000279814	0.00719285	MYT1,UBE3A,BMP6,CHRNB1,ATP2A3,WNT11,PRDX2,KHK,CPT1C,ALDOA,PTF1A,FGF14,MYO1C,PAX2,INHA,KLF1,RBPMS,PRSS22,CCL27,ADORA3,ANGPT2,NTF3,HS3ST5,KLF14,HOXA3,MYO18A,SIX1,HS3ST4,RGN,FCGBP,ELAVL4,C11orf9,GBX2,SLC34A3,MSX2,TBX5,CREB5,ZIC4,HOXD10,HPSE2,EN1,SLITRK2,PPM1E,MEF2C,KIAA0182,EGR2,CDC42EP3,SALL1
116	V$MAZ_Q6	V$MAZ_Q6	201	1611	1438	13785	0.00290221	0.025883	HOXD3,DUSP9,ATP5G3,UBE2D3,MYT1,CRNKL1,ZFX,SOX17,PCDH17,TNPO2,OSBPL10,RUNX3,SOX21,RHOG,HOXB7,GALE,TGM6,OTX2,RANBP17,CD47,GABARAP,UST,DCDC2,OLIG2,RFX4,CREM,PAFAH1B1,TSHR,MSI1,ATP2A3,NOTCH3,NOS1,SOD3,BMPR2,SLC12A4,NOTCH1,SORBS1,ALDOA,PTF1A,SCN8A,FGF14,PHOX2B,KCNIP2,PBX3,VSX1,CFL1,VANGL1,SRC,LUC7L2,TAC1,ASCL1,FGFRL1,CNKSR2,MMP2,ESRRA,NR5A1,EGR1,ROR1,KCNS3,PAX2,UBTF,PAFAH1B2,CCND2,ATP1B2,SNCB,ECEL1,HR…
123	V$RORA1_01	V$RORA1_01	29	1611	154	13785	0.00621638	0.0438155	UHRF2,ABHD3,DTNB,ESRRB,ATP6V1A,BTBD3,ATP1B2,RASAL1,JARID2,NOL4,NTF3,NOG,EPHA7,HOXA3,HDAC9,ELAVL4,C17orf39,PPP2CA,TRAP1,ESPN,CXXC5,CAMK2B,NRP1,ATP8B2,SLC8A3,MEF2C,RYR1,SPOCK2,NR2F2
132	V$LHX3_01	V$LHX3_01	38	1611	192	13785	0.000744261	0.012046	MYT1,OTX2,FKBP5,ADAMTS10,SEMA5B,PPP1R1B,PRKAB1,PHOX2B,TAC1,PROK2,RREB1,NKX6-1,IRX6,RGS12,IRX4,LRP2,KLF14,LBX1,LRFN5,BNC2,LMX1A,SIX1,OSBPL8,MSX2,PRDM8,PRKG1,NRP1,EN1,KCNN3,PPM1E,JDP2,KIAA0182,NONO,COL12A1,JUNB,PRRX1,TFDP2,DMRTA1
135	V$LEF1_Q6	V$LEF1_Q6	34	1611	168	13785	0.000918812	0.0129523	HOXD3,PTP4A1,HOXB7,OTX2,SNX17,IRS4,SEZ6,SORBS1,BCL7C,CDK5R1,CNKSR2,HR,LHX4,NKD1,NFATC4,SESN3,INSM1,DGKA,MESDC1,ABR,SIX1,COL18A1,NRCAM,RGS3,EPHB3,ASCL4,ZIC4,HOXD10,GPC4,ARHGAP20,WNT6,LHX9,PRRX1,SOX11
152	V$GATA1_02	V$GATA1_02	29	1611	149	13785	0.00383462	0.0299237	MYT1,RFX4,CREM,BMP6,PRDX2,PHOX2B,NR5A1,JARID2,INHA,PDGFRA,RBPMS,CCL27,HS3ST5,POU4F2,EMX2,HDAC9,BNC2,SIX1,ELAVL4,C11orf9,RAB3C,TBX5,CREB5,EN1,C9orf24,SLC8A3,EGR2,SOX11,CDC42EP3
153	V$GATA1_04	V$GATA1_04	30	1611	138	13785	0.000529502	0.0105178	UBE3A,HOXB7,BMP6,SYNPO,PRDX2,ESRRB,MYO1C,INHA,PDGFRA,KLF1,RBPMS,CCL27,POU4F2,BNC2,SIX1,HS3ST4,C11orf9,GBX2,RAB3C,KIF3C,TBX5,CREB5,EN1,SLITRK2,SLC8A3,WNT6,KIAA0182,EGR2,STAG2,CDC42EP3
159	V$HNF6_Q6	V$HNF6_Q6	30	1611	151	13785	0.00239911	0.0243816	PCDH17,DLX2,OTX2,PHOX2B,CCND2,JARID2,PDGFRA,ZHX2,NTF3,POU4F2,HOXA3,LBX1,BNC2,ATP6V1H,SIX1,NFIX,PAX8,COL25A1,DBC1,ZIC4,HOXD10,CA10,RAI2,PIK3R1,GRIK2,SGTB,SLITRK1,MEF2C,ZIC3,SALL1
160	V$TEF_Q6	V$TEF_Q6	33	1611	148	13785	0.00017395	0.00633468	DSCAML1,ATP2A3,PTF1A,PHOX2B,KCNS3,DLX5,TFAP2B,GNPNAT1,ZNF485,NTF3,PAX6,EMX2,BNC2,ENPEP,NFIX,PAX8,RGS3,GBX2,LMO7,MAP2,CREB5,FGF12,MAL2,TAF10,NRP1,HOXD10,GPC4,LOX,C9orf24,EGR2,CDC42EP3,TFDP2,EN2
170	V$S8_01	V$S8_01	31	1611	152	13785	0.00132603	0.0165564	MYT1,CYFIP2,HOXB7,OTX2,PRKAB1,SEZ6,PHOX2B,TAC1,BTBD3,RREB1,NFATC4,IRX6,IRX4,LBX1,LRFN5,DSCAM,SIX1,PRKACA,PDE3B,GBX2,PRDM8,PARD6G,ASCL4,NRP1,HTR2C,HPSE2,SIX3,MEF2C,KIAA0182,ZFPM2,PRRX1
174	V$CART1_01	V$CART1_01	34	1611	139	13785	1.89902e-05	0.00165975	MYT1,PDGFC,HOXB7,OTX2,NOS1,PRDX2,RIMS2,PTF1A,PHOX2B,ROR1,PDGFRA,NOL4,EPHA7,HOXA3,ARRB1,HOXB5,LRFN5,BNC2,NFIX,SLITRK5,GBX2,CREB5,PAK3,MAL2,HOXA5,HPSE2,EN1,GRM8,PPM1E,MEF2C,ZIC3,ZFPM2,PRRX1,SALL1
182	V$CDX2_Q5	V$CDX2_Q5	31	1611	158	13785	0.00251418	0.0249704	HOXD3,SEZ6,RIMS2,TEKT3,PHOX2B,VANGL1,NKX6-1,LEPR,IRX6,BACH2,IRX4,NTF3,LRP2,POU4F2,EPHA7,HOXA3,PAX6,BNC2,NID2,RGN,ELAVL4,MBTPS2,TBX5,CREB5,ZIC4,NRP1,LOX,ABP1,PNMA1,SNAP25,ZFPM2
183	V$HNF1_Q6	V$HNF1_Q6	28	1611	124	13785	0.000420676	0.00967555	CYFIP2,HGFAC,TOP3B,PHOX2B,KIAA0664,EGR1,PAX2,CCND2,RREB1,PDGFRA,NTF3,NOG,CXCL3,KLF14,ZNF22,NFIX,USP3,C11orf9,PRICKLE1,CREB5,CRB3,NRP1,HOXD10,AXIN2,PNMA1,NRK,ZFPM2,STAG2
196	V$HNF3_Q6	V$HNF3_Q6	78	1611	492	13785	0.00294734	0.0257598	SOX17,PCDH17,SIM1,UHRF2,OTX2,ENTPD3,NTN4,RFX4,ADAMTS10,SEMA5B,VAX1,IRS4,PPP1R1B,COL2A1,CNTN1,SYN3,FGF14,PHOX2B,KIAA0664,ASCL1,ATOH8,DUSP1,SNCB,RREB1,HR,HAND2,JARID2,ZNF485,PDGFRA,NKD1,NFE2L3,NFATC4,IRX6,SESN3,ZHX2,HS3ST5,NOS3,EPHA7,HOXA3,LBX1,CHD6,DSCAM,CRABP2,GFRA1,SYNE2,FCGBP,NTN1,PDE3B,ELAVL4,RGS3,THAP11,GBX2,BRD3,AR,OSBPL2,ZNF462,CREB5,HOXC13,ASCL4,KCNQ5,ZIC4,HOXA6,HPSE2,E2F1,GRIK2,C9orf24,HI…
205	V$SMAD3_Q6	V$SMAD3_Q6	29	1611	147	13785	0.00312686	0.0267929	MYT1,OTX2,RFX4,SYNPO,C1QB,BMPR2,HAPLN2,FGF14,BTBD3,PAX2,NNAT,JARID2,CBFA2T3,GPC3,ZHX2,LRP2,NOS3,CRABP2,KIAA1468,CGRRF1,CDK5,MAP2,PAK3,LOX,EPB41,NDUFS2,NR2F2,TFDP2,THBS2
232	V$PBX1_02	V$PBX1_02	20	1611	91	13785	0.00369477	0.0299003	CYB5R2,OTX2,ABHD3,RFX4,FUT11,RIMS2,CCND2,EEF1A2,ZHX2,IRX4,NOG,SIX1,IGF2,ZIC4,HOXD10,SLITRK2,MEF2C,ZFPM2,STAG2,TFDP2
242	V$MYB_Q6	V$MYB_Q6	30	1611	149	13785	0.0019379	0.0217144	GNAT1,RFX4,PAFAH1B1,SYNPO,FUT11,ALDOA,JARID2,SESN3,TCTA,MDM1,NXPH1,HOXA3,HOXB5,PABPC3,RARG,LRFN5,ONECUT1,MYO18A,RGN,FCGBP,PRICKLE1,RAB3C,FGF12,GNG3,EIF4G2,PNMA1,EPB41,SLC39A4,ZNF367,SPOCK2
248	V$TAL1BETAE47_01	V$TAL1BETAE47_01	29	1611	143	13785	0.00203875	0.0222733	SIM1,DAPK1,MYOCD,PHOX2B,KCNIP2,TAC1,EHD4,PROK2,CBFA2T3,ZNF485,NKD1,ICT1,MOAP1,GFRA1,CD79B,ELAVL4,SLC24A3,ATOH7,HCK,LLGL2,HTR2C,PIK3R1,GNAI2,WNT6,PNMA1,MEF2C,ZFPM2,STAG2,TFDP2
271	V$OCT_C	V$OCT_C	52	1611	290	13785	0.00104522	0.0142738	ZFX,OTX2,SYNPR,NOS1,SORBS1,FGF14,FGFR2,ESRRA,TLL2,ATP1B2,SFRP2,PANK4,JARID2,CBFA2T3,TNFRSF9,SESN3,ZHX2,IRX4,NXPH1,HOXA3,PAX6,LRFN5,HDAC9,CHD6,SIX1,BSND,CD79B,TLX3,HIST3H2A,GBX2,RAB3C,EPHB3,SLC24A3,FCHSD1,COL25A1,LYN,FGF12,UPK3A,TAS1R2,LLGL2,HOXA5,GPC4,HOXD11,KCNN3,WNT6,TCERG1L,PCDH8,ZIC3,EGR2,NONO,PRRX1,SALL1
293	V$LYF1_01	V$LYF1_01	32	1611	167	13785	0.00318531	0.0267689	PPP4R2,DLX2,RFX4,COX7B,MSI1,WNT11,BMPR2,MYOCD,NNAT,JARID2,GPC3,EVPL,IRX4,HOXA3,RARG,BNC2,GFRA1,SYNE2,PPARG,PRICKLE1,CDK5,ZNF462,ITGB4,CXXC5,ZIC4,NRP1,MEF2C,ATP6V0B,RYR1,NDUFS2,STAG2,CDC42EP3
306	V$E47_01	V$E47_01	33	1611	172	13785	0.00271597	0.0252528	DUSP9,UBE2D3,PCDH17,HOXB7,CD47,SEMA4B,TSHR,SORBS1,KCNIP2,PEX10,CFL1,CCND2,INHA,CBFA2T3,LGALS1,CCL27,CAMK2G,CACNA1H,NBL1,CHRD,ONECUT1,DSCAM,GPM6B,ELAVL4,CDK5,PAK3,FLT3,GNA11,WNT6,EPB41,RYR1,KIAA0182,MYO7A
309	V$TST1_01	V$TST1_01	37	1611	162	13785	4.21329e-05	0.00230151	HOXD3,PCDH17,OTX2,OLIG2,SEMA5B,PHOX2B,FGFR2,SRC,BTBD3,PAX2,JARID2,SESN3,ZHX2,LAMA4,KLF14,EPHA7,PAX6,LBX1,MESDC1,BNC2,HS3ST4,IRX3,SLITRK5,ELAVL4,EPHB3,TBX5,MAP2,ZIC4,HTR2C,HOXA5,WNT6,PCDH8,EGR2,NR2F2,STAG2,CDC42EP3,THBS2
315	V$OCT1_01	V$OCT1_01	35	1611	173	13785	0.000783965	0.0118135	ZFX,OTX2,SYNPR,PHOX2B,ATP1B2,SFRP2,JARID2,HIST1H2AJ,SESN3,ZHX2,NXPH1,HOXA3,PAX6,HDAC9,NFIX,HIST3H2A,EPHB3,SLC24A3,FCHSD1,COL25A1,LYN,UPK3A,PRKG1,TAS1R2,LLGL2,HOXA5,GPC4,HOXD11,CXXC4,KCNN3,WNT6,PCDH8,EGR2,NR2F2,CDC42EP3
332	V$OCT1_03	V$OCT1_03	28	1611	125	13785	0.000482831	0.0100475	UBE2D3,DLX2,OTX2,RIMS2,PHOX2B,ARHGEF7,PDGFRA,GPC3,NOL4,BACH2,SNX12,HOXA3,HOXB5,MOAP1,EMX2,HDAC9,PPARG,NFIX,LTBP2,PPP2CA,ATOH7,CREB5,PRKG1,NRP1,EN1,MEF2C,STAG2,SALL1
361	V$POU3F2_02	V$POU3F2_02	33	1611	159	13785	0.000687063	0.0115479	MYT1,OTX2,BMPR2,PRDX2,TOP3B,PBX3,ESRRA,RREB1,SFRP2,PANK4,MDM1,HOXA3,LRFN5,HDAC9,SIX1,HS3ST4,NFIX,PDE3B,GBX2,RAB3C,SLC24A3,COL25A1,MAL2,CXXC5,ZIC4,HOXD10,GPC4,LOX,HOXD11,PIK3R1,PNMA1,MEF2C,PCDH8
367	V$NKX22_01	V$NKX22_01	23	1611	110	13785	0.00378952	0.0301095	PCDH17,HOXB7,NOTCH1,PHOX2B,LHX5,TIAM1,GLRA3,PITPNM2,SMOC2,ZHX2,HOXA3,NFIX,KIAA1468,RGS3,HPSE2,PIK3R1,EPB41,PPM1E,ACCN4,KIAA0182,EGR2,STAG2,DMRTA1
376	V$PAX4_04	V$PAX4_04	30	1611	141	13785	0.000770928	0.012032	MYT1,SIM1,HOXB7,OTX2,FGF14,PHOX2B,VANGL1,UBTF,NNAT,HAND2,JARID2,SF3B5,BACH2,ANGPT2,POU4F2,CEPT1,DSCAM,NFIX,RGS3,ZNF462,COL25A1,HOXA5,EN1,E2F1,SGTB,CHST11,SLITRK1,MEF2C,JDP2,STAG2
382	V$CEBP_01	V$CEBP_01	32	1611	160	13785	0.00156729	0.018511	CSK,VAX1,DAPK1,COL2A1,MYOCD,PHOX2B,THBS1,HAND2,JARID2,WNT1,NFATC4,ANGPT2,EDNRA,CASK,DNM3,LBX1,LRFN5,BNC2,CHD6,SYNE2,NUDT10,PDE3B,RGS3,HS3ST3B1,PPP2CA,ZNF462,ASCL4,PPM1E,PCDH8,EGR2,EPC2,ARHGAP6
384	V$ISRE_01	V$ISRE_01	28	1611	126	13785	0.000552923	0.0105055	SORBS1,EGFL6,THBS1,EHD4,PROK2,PAX2,JARID2,BTAF1,PRKD2,LRP2,KLF14,EPN1,LY86,DGKA,SIX1,EPSTI1,PRKACA,MAP2,PRDM16,CXXC5,HTR2C,CA10,CXXC4,KCNN3,MEF2C,EGR2,COL12A1,AMMECR1
387	V$RP58_01	V$RP58_01	31	1611	139	13785	0.000268677	0.00733824	ADAMTS10,DAPK1,SORBS1,RIMS2,EGFL6,PHOX2B,PODN,TAC1,BTBD3,ATOH8,PROK2,UBTF,DLX5,INHA,CBFA2T3,EPHA7,HOXA3,LBX1,MOAP1,RARG,ABR,ONECUT1,CD79B,PRKACA,NTN1,PRICKLE1,COL7A1,ATOH7,CA10,PNMA1,ADAMTS2
390	V$OCT1_05	V$OCT1_05	29	1611	154	13785	0.00621638	0.0438155	UBE3A,PROM1,NOS1,CDCA7,FGF14,PHOX2B,FGFR2,TLL2,PANK4,ZNF485,ZHX2,HOXA3,PAX6,LRFN5,BNC2,SIX1,LIG4,HIST3H2A,RGS3,COL25A1,LYN,HOXA5,HOXD11,KCNN3,PPM1E,PCDH8,EGR2,COL12A1,PRRX1
400	V$POU1F1_Q6	V$POU1F1_Q6	29	1611	154	13785	0.00621638	0.0438155	DUSP9,CYFIP2,OTX2,WNT11,PHOX2B,MYO1C,GPC3,SESN3,HOXB5,CNTNAP5,HDAC9,BNC2,SIX1,ELAVL4,GBX2,PRDM8,FCHSD1,MAP2,CREB5,FGF12,ZIC4,NRP1,HOXD10,HOXA5,EN1,SLITRK1,CDC42EP3,THBS2,EN2
408	V$MEIS1AHOXA9_01	V$MEIS1AHOXA9_01	19	1611	79	13785	0.00154699	0.0187788	PDGFC,HOXB7,OTX2,PHOX2B,JARID2,NFATC4,NOG,KLF14,HOXA3,CNTNAP5,IRX3,ELAVL4,GBX2,CREB5,KCNQ5,NRP1,PIK3R1,GRM8,LHX9
