# Supplementary material for: Hidden among the crowd: differential DNA methylation-expression correlations in cancer occur at important oncogenic pathways
Source: Front Genet. 2015 May 13;6:163. doi: 10.3389/fgene.2015.00163 (PMC4429616; doi:10.3389/fgene.2015.00163)
Supplement: Supplementary Figure 1 — Gene Ontology hierarchical diagram that shows significant enrichments of DCGs in lung adenocarcinoma and HNSCC colored in red (5% FDR). Scatter plots of expression vs. methylation in cancer and normal samples are reported for the top two genes (for reasons of brevity). [file Presentation1.ZIP › Supplementary Table 7.xls]

## Sheet: Hoja1
KEGG pathway	Q-value	#genes	#miRNAs
Biosynthesis of unsaturated fatty acids	2.121633e-13	4	1
TGF-beta signaling pathway	8.552034e-12	15	1
p53 signaling pathway	4.762955e-08	12	1
Pathways in cancer	6.406037e-08	33	2
Renin-angiotensin system	2.219927e-05	5	1
MAPK signaling pathway	3.993763e-05	25	1
GABAergic synapse	0.0001427505	7	1
Sphingolipid metabolism	0.0002839778	7	2
Prostate cancer	0.0004812472	11	2
Renal cell carcinoma	0.0007381452	9	1
PI3K-Akt signaling pathway	0.001040571	27	2
Focal adhesion	0.001604065	18	1
Adipocytokine signaling pathway	0.002090036	8	1
Transcriptional misregulation in cancer	0.004015609	17	2
Maturity onset diabetes of the young	0.008541978	4	1
Basal cell carcinoma	0.008541978	7	1
Small cell lung cancer	0.008541978	9	1
Ubiquitin mediated proteolysis	0.01570014	12	1
Circadian rhythm	0.01570014	5	1
mTOR signaling pathway	0.02204366	7	1
Hedgehog signaling pathway	0.02204366	6	1
Neurotrophin signaling pathway	0.02640739	11	1
Acute myeloid leukemia	0.03676803	6	1
Lysine degradation	0.04226674	5	2
