# Supplementary material for: Hidden among the crowd: differential DNA methylation-expression correlations in cancer occur at important oncogenic pathways
Source: Front Genet. 2015 May 13;6:163. doi: 10.3389/fgene.2015.00163 (PMC4429616; doi:10.3389/fgene.2015.00163)
Supplement: Supplementary Figure 1 — Gene Ontology hierarchical diagram that shows significant enrichments of DCGs in lung adenocarcinoma and HNSCC colored in red (5% FDR). Scatter plots of expression vs. methylation in cancer and normal samples are reported for the top two genes (for reasons of brevity). [file Presentation1.ZIP › Supplementary Table 8.xls]

## Sheet: TF peak enrichment in 3 cell lines
	Gm12878	Gm12878	Gm12878		hESC	hESC	hESC
	TF	P-value	FDRQ-val		TF	P-value	FDRQ-val		TF	P-value	FDRQ-val
	ATF2	1.0	1.000000		ATF2	0.9241	1.000000e+00		ARID3A	1.0	1.00000000
	ATF3	0.9720	1.000000		ATF3	0.9930	1.000000e+00		ATF3	0.9880	1.00000000
	BATF	0.9970	1.000000		BACH1	0.1618	4.985750e-01		BHLHE40	0.9356646	1.00000000
	BCL11A	0.9870	1.000000		BCL11A	0.001998	1.398600e-02		BRCA1	0.9970	1.00000000
	BCL3	0.5554	1.000000		BRCA1	0.9780	1.000000e+00		CEBPB	1	1.00000000
	BCLAF	1.0	1.000000		C-JUN	0.49080060	1.000000e+00		CHD2	1.0	1.00000000
	BHLEH40	1.0	1.000000		JUND	0.7403	1.000000e+00		CJUN	0.9680	1.00000000
	BRCA1	0.9950	1.000000		C-MYC	1.0	1.000000e+00		CMYC	0.9670	1.00000000
	CEBPB	0.9950	1.000000		CEBPB	0.6004	1.000000e+00		CTCF	0.003215551	0.08360433
	CFOS	1.0	1.000000		CHD1	1.0	1.000000e+00		ELF1	1.0	1.00000000
	CHD1A	0.9870	1.000000		CHD2	0.9960	1.000000e+00		EZH2	0.0009990	0.05194800
	CHD2	0.9990	1.000000		CTBP2	0.0009990	8.158500e-03		FOSL2	0.9321	1.00000000
	CMYC	1.0	1.000000		CTCF	4.326493e-08	2.119982e-06		FOXA1	1.0	1.00000000
	CTCFUW	0.7821	1.000000		EGR1	0.008991	4.005082e-02		FOXA2	0.9960	1.00000000
	E2F4	1.0	1.000000		EZH2	0.0009990	8.158500e-03		GABP	1.0	1.00000000
	EBF1SYDH	0.8246	1.000000		FOSL1	0.7173	1.000000e+00		HDAC2	0.7323	1.00000000
	EGR1	1.0	1.000000		GABP	0.006993	3.807300e-02		HNF4A2	0.9084973	1.00000000
	ELF1	1.0	1.000000		GFT2F1	0.9990	1.000000e+00		IRF3	1.0	1.00000000
	ELK1	1.0	1.000000		HADC2	0.2398	6.911882e-01		JUND	1	1.00000000
	ETS1	1.0	1.000000		JARID1	1.0	1.000000e+00		MAFF	0.6953	1.00000000
	EZH2	0.0009990	0.076923		MAFK	0.3097	8.430722e-01		MAFK	0.7438659	1.00000000
	FOXM1	1.0	1.000000		MAX	0.6573	1.000000e+00		MAX	0.9980	1.00000000
	GABP	1.0	1.000000		MXI1	0.9950	1.000000e+00		MAZ	1.0	1.00000000
	IKZF1	0.9610	1.000000		NANOG	0.006993	3.807300e-02		MBD4	0.9760	1.00000000
	IRF4	1.0	1.000000		NRF1	1.0	1.000000e+00		MXI1	1.0	1.00000000
	JUND	0.9331	1.000000		NRSF	0.03497	1.427942e-01		MYBL2	1.0	1.00000000
	MAX	1.0	1.000000		EP300	0.1628	4.985750e-01		NFIC	1.0	1.00000000
	MAZ	0.9980	1.000000		POL2RA	1.0	1.000000e+00		NR2C2	0.9880	1.00000000
	MEF2A	1.0	1.000000		POU5F1	0.06593	2.307550e-01		NRF1	1.0	1.00000000
	MEF2C	0.9930	1.000000		RAD21	0.0001042876	2.555046e-03		NRSF	1.0	1.00000000
	MTA3	1.0	1.000000		RBBP5	0.9980	1.000000e+00		EP300	1	1.00000000
	MXI1	1.0	1.000000		RFX5	0.3896	9.256545e-01		POL2RA	1	1.00000000
	NFAT	0.9710	1.000000		RXRA	0.4635	9.874565e-01		RAD21	0.2126095	1.00000000
	NFE2	0.9660	1.000000		SIN3A	1.0	1.000000e+00		RCOR1	1.0	1.00000000
	NFIC	1.0	1.000000		SIX5	0.9980	1.000000e+00		RFX5	1.0	1.00000000
	NFKB	0.9990	1.000000		SP1	0.4046	9.256545e-01		RXRA	0.4316	1.00000000
	NFYA	1.0	1.000000		SP2	0.9920	1.000000e+00		SIN3A	1.0	1.00000000
	NFYB	1.0	1.000000		SP4	1.0	1.000000e+00		SMC3	0.8322	1.00000000
	NR2C2	0.1948	1.000000		SRF	0.7103	1.000000e+00		SP1	0.9880	1.00000000
	NRF1	1.0	1.000000		SUZ12	0.0009990	8.158500e-03		SP2	0.8601	1.00000000
	NRSF	0.8422	1.000000		TAF1	1.0	1.000000e+00		SRF	0.9890	1.00000000
	EP300	0.9952722	1.000000		TAF7	1.0	1.000000e+00		TAF1	0.9990	1.00000000
	PAX5	0.9679485	1.000000		TBP	1.0	1.000000e+00		TBP	1.0	1.00000000
	PBX3	0.8472	1.000000		TCF12	0.0009990	8.158500e-03		TCF12	0.6693	1.00000000
	PML	1.0	1.000000		TEAD4	0.05894	2.221585e-01		TCF7L2	0.9431	1.00000000
	POL2RA	0.9720	1.000000		USF1	0.4086	9.256545e-01		TEAD4	0.9830	1.00000000
	POL3	0.4625	1.000000		USF2	0.4156	9.256545e-01		USF1	0.9540	1.00000000
	POUF2F	1.0	1.000000		YY1	0.6184	1.000000e+00		USF2	0.7083	1.00000000
	RAD21	0.9603603	1.000000		ZNF143	0.008991	4.005082e-02		YY1	1.0	1.00000000
	RCOR1	0.9700	1.000000						ZBTB33	0.9990	1.00000000
	RFX	1.0	1.000000						ZBTB7A	0.6893	1.00000000
	RUNX3	1.0	1.000000						ZNF274	0.8631	1.00000000
	RXRA	0.9391	1.000000
	SIN3A	1.0	1.000000
	SIX5	1.0	1.000000
	SMC3	0.8482	1.000000
	SP1	1.0	1.000000
	SPI1	1.0	1.000000
	SRF	0.9990	1.000000
	STAT1	0.9291	1.000000
	STAT3	0.9920	1.000000
	STAT5A	0.9231	1.000000
	TAF1	1.0	1.000000
	TBL1XR1	0.9990	1.000000
	TBP	1.0	1.000000
	TCF12	0.9870	1.000000
	TCF3	0.9740	1.000000
	TR4	0.1948	1.000000
	USF1	0.9600	1.000000
	USF2	0.9980	1.000000
	WRNIP1	0.9920	1.000000
	YY1	1	1.000000
	ZBTB33	0.9990	1.000000
	ZEB1	0.7203	1.000000
	ZNF143	0.9690	1.000000
	ZNF274	0.8861	1.000000
	ZZZ3	0.8212	1.000000

## Sheet: Meta-Analysis of TF enrichment across 3 cell lines
		Gm12878	H1hESC	HEPG2	Stouffer'S P-value	Q-value
	ATF3	0.9720	0.9930	0.9880	9.999347e-01	1.000000e+00
	BRCA1	0.9950	0.9780	0.9970	9.999886e-01	1.000000e+00
	CEBPB	0.9950	0.6004	1	1.000000e+00	1.000000e+00
	JUND	0.9331	0.7403	1	1.000000e+00	1.000000e+00
	C-MYC	1.0	1.0	0.9670	1.000000e+00	1.000000e+00
	CTCF	0.7821	4.326493e-08	0.003215551	1.255278e-05	1.694625e-04
	CHD2	0.9990	0.9960	1.0	1.000000e+00	1.000000e+00
	EZH2	0.0009990	0.0009990	0.0009990	4.326493e-08	1.168153e-06
	GABP	1.0	0.006993	1.0	1.000000e+00	1.000000e+00
	MAX	1.0	0.6573	0.9980	1.000000e+00	1.000000e+00
	MXI1	0.1948	0.9950	1.0	1.000000e+00	1.000000e+00
	NRF1	1.0	1.0	1.0	1.000000e+00	1.000000e+00
	NRSF	0.8422	0.03497	1.0	1.000000e+00	1.000000e+00
	EP300	0.9952722	0.1628	1	1.000000e+00	1.000000e+00
	POL2RA	0.9720	1.0	1	1.000000e+00	1.000000e+00
	RAD21	0.9603603	0.0001042876	0.2126095	5.611591e-02	5.050432e-01
	RFX	1.0	0.3896	1.0	1.000000e+00	1.000000e+00
	RXRA	0.9391	0.4635	0.4316	7.706341e-01	1.000000e+00
	SIN3A	1.0	1.0	1.0	1.000000e+00	1.000000e+00
	SP1	1.0	0.4046	0.9880	1.000000e+00	1.000000e+00
	SRF	0.9990	0.7103	0.9890	9.996943e-01	1.000000e+00
	TAF1	1.0	1.0	0.9990	1.000000e+00	1.000000e+00
	TBP	1.0	1.0	1.0	1.000000e+00	1.000000e+00
	TCF12	0.9870	0.0009990	0.6693	4.027848e-01	1.000000e+00
	USF1	0.9600	0.4086	0.9540	9.678509e-01	1.000000e+00
	USF2	0.9980	0.4156	0.7083	9.682213e-01	1.000000e+00
	YY1	1.0	0.6184	1.0	1.000000e+00	1.000000e+00

## Sheet: Chromatin Mark enrichment in  4 cell lines
		H1hESC	Gm12878	HMEC	HEPG2	Stouffer's P-val	Q-value
	H2az	0.007992	0.8771	0.2358	0.07992	4.579411e-02	1.679117e-01
	H3k27ac	0.4565	1.0	0.9990	0.9790	1.000000e+00	1.000000e+00
	H3k27me3	0.0009990	0.0009990	0.0009990	0.001998	6.198119e-10	6.817931e-09
	H3k36me3	1.0	1.0	1.0	1.0	1.000000e+00	1.000000e+00
	H3k4me1	0.0009990	1.0	0.9361	0.9890	1.000000e+00	1.000000e+00
	H3k4me2	0.005994	1.0	0.9940	0.9720	1.000000e+00	1.000000e+00
	H3k4me3	0.7173	1.0	1.0	0.9950	1.000000e+00	1.000000e+00
	H3k79me2	0.9920	1.0	1.0	1.0	1.000000e+00	1.000000e+00
	H3K9ac	0.06593	1.0	0.8881	0.9800	1.000000e+00	1.000000e+00
	H3k9me3	0.1598	0.3447	0.003996	0.1349	5.005628e-03	2.753095e-02
	H4k20me1	0.9421	0.6014	0.3147	0.5714	7.774159e-01	1.000000e+00

## Sheet: Chromatin State Segmentation 4 cell lines
		Gm12878	H1HESC	HEPG2	HMEC	Stouffer's P-value	FDR Q-value
	10_Txn_Elongation	1.0	1.0	1.0	1.0	1.000000e+00	1.000000e+00
	11_Weak_Txn	1.0	1.0	1.0	1.0	1.000000e+00	1.000000e+00
	12_Repressed	0.0009990	0.0009990	0.005994	0.001998	3.603751e-09	1.801875e-08
	13_Heterochrom|lo	0.0009990	0.008991	0.0009990	0.0009990	2.963785e-09	1.801875e-08
	14_Repetitive|CNV	0.6653	0.08192	0.8991	0.6334	6.277900e-01	1.000000e+00
	15_Repetitive|CNV	0.7852	0.7023	0.6354	0.5534	8.161194e-01	1.000000e+00
	1_Active_Promoter	1.0	1.0	1.0	1.0	1.000000e+00	1.000000e+00
	2_Weak_Promoter	1.0	1.0	0.9950	0.9930	1.000000e+00	1.000000e+00
	3_Poised_Promoter	0.0009990	0.0009990	0.0009990	0.0009990	3.183653e-10	4.775480e-09
	4_Strong_Enhancer	0.9810	0.4386	0.7522	0.9161	9.767340e-01	1.000000e+00
	5_Strong_Enhancer	1.0	0.5994	0.9560	0.8551	1.000000e+00	1.000000e+00
	6_Weak_Enhancer	1.0	0.1678	0.9550	0.8791	1.000000e+00	1.000000e+00
	7_Weak_Enhancer	1.0	0.01299	0.9770	0.8202	1.000000e+00	1.000000e+00
	8_Insulator	0.09790	0.01698	0.1229	0.3407	6.339496e-03	2.377311e-02
	9_Txn_Transition	1.0	0.4565	0.8102	0.8482	1.000000e+00	1.000000e+00
